# Supplementary material for: Molecular Characterization of a Recombinant Isolate of Tomato Leaf Curl New Delhi Virus Associated with Severe Outbreaks in Zucchini Squash in Southern Italy
Source: Plants (Basel). 2023 Jun 21;12(13):2399. doi: 10.3390/plants12132399 (PMC10346446; doi:10.3390/plants12132399)
Supplement: Supplementary file 1 [file plants-12-02399-s001.zip]

Archive with 7 entries (7 files):
- Figure S1.tif
- Figure S2.tif
- Figure S3.tif
- Table S1.xlsx
- Table S2.xlsx
- Table S3.xlsx
- Table S4.xlsx
