# Supplementary material for: Molecular Characterization of a Recombinant Isolate of Tomato Leaf Curl New Delhi Virus Associated with Severe Outbreaks in Zucchini Squash in Southern Italy
Source: Plants (Basel). 2023 Jun 21;12(13):2399. doi: 10.3390/plants12132399 (PMC10346446; doi:10.3390/plants12132399)
Supplement: Supplementary file 1 [file plants-12-02399-s001.zip › Table S1.xlsx]

## Sheet: DNA A 
Table S1. The pairwise nucleotide sequence identity percentages were calculated with MUSCLE included in Sequence Demarcation Tool (SDT v.1.2) for DNA-A sequences of tomato leaf curl New Delhi virus (ToLCNDV) isolates available in the GenBank database as of 27 July 2022 and selected according to the following criteria: i) isolates from Countries in the western Mediterranean Basin (in blue); ii) is…
	1	ToLCNDV_IN_DQ629101	ToLCND-CTS INDIA (DQ629101) (Solanum lycopersicum var. cerasiforme)	100.001
	2	ToLCNDV_IN_DQ629102	ToLCND-CTM INDIA (DQ629102) (Solanum lycopersicum var. cerasiforme)	81.401	100.001
ICTV	3	ToLCNDV_IN_KF551592	ToLCNDV 4- [IN-Jun-TC306-11 ] INDIA (KF551592) (Solanum lycopersicum)	76.001	73.001	100.001
event 5	4	ToLCNDV_IN_FN645905	ToLCNDV ToLCNDV-[IN-Har-Lc-07] (FN645905) (Lagenaria siceraria)	75.501	74.001	82.701	100.001
	5	ToLCNDV_IN_MK087116	ToLCNDV isolate WM1 INDIA (MK087116) (Citrullus lanatus)	75.701	74.601	82.901	97.801	100.001
	6	ToLCNDV_IN_KY780207	ToLCNDV isolate BTG-1 INDIA (KY780207) (Momordica charantia)	75.301	74.301	83.001	96.201	95.801	100.001
event 3	7	ToLCNDV_IN_KF551576	ToLCNDV-[IN-Jun-TC309-11] (KF551576) (Solanum lycopersicum)	73.101	72.901	83.701	87.301	87.501	87.001	100.001
	8	ToLCNDV_BD_KM383739	ToLCNDV-IN [BD:Joy:03:07:Tom:07] BANGLADESH (KM383739) (Solanum lycopersicum)	73.801	72.901	83.801	88.701	88.501	88.901	90.701	100.001
	9	ToLCNDV_BD_KM383743	ToLCNDV-IN [BD:Jam:01:40:Tom:10] BANGLADESH (KM383743) (Solanum lycopersicum)	73.901	72.801	83.801	88.601	88.401	88.801	90.601	99.201	100.001
	10	ToLCNDV_BD_KM383741	ToLCNDV-IN [BD:Jes:01:33:Tom:10] BANGLADESH (KM383741) (Solanum lycopersicum)	74.201	72.901	83.501	88.401	88.101	88.601	90.301	97.401	97.401	100.001
	11	ToLCNDV_IN_AY428769	ToLCNDV [IN-ND-AVT1] INDIA (AY428769) /	74.101	73.601	84.301	88.801	88.601	89.101	91.101	97.501	97.301	97.401	100.001
	12	ToLCNDV_PK_HQ658479	ToLCNDV-[PK;Mul;06] PAKISTAN (HQ658479) (Eclipta prostrata)	74.001	73.901	84.101	88.901	88.501	89.101	91.101	96.901	96.801	97.001	97.701	100.001
	13	ToLCNDV_IN_EU309045	ToLCNDV [IN-Bah-Chi-06] INDIA (EU309045) (Capsicum annuum - Chlli )	74.001	73.901	84.101	88.901	88.501	89.101	91.101	96.901	96.801	97.001	97.701	100.001	100.001
major	14	ToLCNDV_BD_AJ875157	ToLCNDV-[BG-Jes-Svr-05] BANGLADESH (AJ875157) (Solanum lycopersicum)	74.201	73.701	83.801	88.701	88.701	89.001	91.201	97.401	97.301	97.601	97.801	97.701	97.701	100.001
	15	ToLCNDV_IN_KP178727	ToLCNDV [IN-TC151-09] INDIA (KP178727) (Solanum lycopersicum)	74.101	73.501	83.901	88.401	88.701	88.701	90.801	96.301	96.201	96.201	96.301	96.101	96.101	98.001	100.001
	16	ToLCNDV_IN_KF537780	ToLCNDV [IN-Var-2B-11] INDIA (KF537780) (Solanum lycopersicum)	74.101	73.001	84.501	88.701	88.401	88.701	91.101	96.601	96.601	95.901	96.501	96.501	96.501	96.701	95.701	100.001
	17	ToLCNDV_IN_KF551582	ToLCNDV [IN-Rau-TC237-09] INDIA (KF551582) (Solanum lycopersicum)	74.801	73.701	82.601	86.501	86.301	86.901	89.401	93.101	93.001	92.601	93.301	93.201	93.201	93.001	92.401	93.201	100.001
	18	ToLCNDV_IN_GQ865546	ToLCNDV [IN-ND-09] INDIA (GQ865546) (Solanum lycopersicum)	73.201	73.301	84.001	88.101	88.101	88.401	89.901	94.301	94.201	93.901	94.501	94.301	94.301	94.101	95.401	94.301	91.901	100.001
	19	ToLCNDV_IN_HQ264185	ToLCNDV [IN-Mah-Eggp-09] INDIA (HQ264185) (Solanum melongena)	73.601	73.501	84.401	88.501	88.301	88.601	90.501	94.401	94.401	94.101	94.701	94.701	94.701	94.401	95.401	94.501	91.901	97.101	100.001
	20	ToLCNDV_IR_KJ778694	ToLCNDV [IR-X3A-13] IRAN (KJ778694) (Capsicum annuum)	73.601	73.401	84.401	88.501	88.201	88.501	90.401	94.401	94.301	94.001	94.701	94.701	94.701	94.301	95.401	94.501	91.901	97.001	100.001	100.001
	21	ToLCNDV_PK_KF002409	ToLCNDV [PK-Phy-13] PAKISTAN (KF002409) (Parthenium hysterophorus)	73.101	73.101	84.101	88.101	87.801	88.201	90.201	94.101	94.101	93.801	94.401	94.401	94.401	94.101	95.001	94.201	91.601	96.901	99.201	99.201	100.001
	22	ToLCNDV_IN_KJ000564	ToLCNDV[IN-pp78-13] INDIA (KJ000564) (Solanum lycopersicum)	73.601	73.801	84.101	88.401	88.001	88.701	90.001	94.001	93.801	93.401	94.001	93.901	93.901	93.501	94.301	93.901	91.201	95.701	96.101	96.001	95.701	100.001
	23	ToLCNDV_IN_GU112084	ToLCNDV [IN-Ban-OY135-05] (GU112084) (Abelmoschus esculentus)	73.901	73.101	84.501	88.701	88.601	88.601	90.001	94.101	94.001	93.801	94.601	94.201	94.201	94.001	95.301	94.001	91.701	96.401	96.501	96.401	95.801	95.101	100.001
	24	ToLCNDV_IN_GU112082	ToLCNDV [IN-Kar-OY81A-04] INDIA (GU112082) (Abelmoschus esculentus)	74.401	73.701	83.101	87.401	87.301	87.301	88.901	93.001	93.001	92.601	93.501	93.101	93.101	93.201	94.301	92.801	90.601	94.501	94.801	94.801	94.101	93.201	96.401	100.001
	25	ToLCNDV_IN_GU112088	ToLCNDV [IN-Aur-OY164A-06] INDIA (GU112088) (Abelmoschus esculentus)	74.301	73.401	84.701	88.501	88.201	88.801	90.401	94.701	94.601	94.601	95.101	95.101	95.101	95.001	95.201	94.401	92.001	95.801	95.701	95.701	95.201	95.101	96.601	94.601	100.001
	26	ToLCNDV_IN_JX460805	ToLCNDV [IN-ND-12] INDIA (JX460805) (Solanum lycopersicum)	74.401	75.201	82.301	85.401	85.301	85.901	88.401	90.201	90.201	89.801	90.401	90.201	90.201	90.201	90.001	89.901	88.201	89.801	90.501	90.401	89.701	89.801	90.201	89.301	90.201	100.001
	27	ToLCNDV_PK_KX827602	ToLCNDV clone NJ-56 PAKISTAN (KX827602) (Glycine max)	74.901	75.701	81.601	85.301	85.101	85.201	87.901	89.401	89.201	89.001	89.601	89.201	89.201	89.601	89.301	89.301	88.301	88.601	89.101	89.101	88.601	88.201	88.201	87.601	89.001	89.901	100.001
	28	ToLCNDV_IN_DQ989325	ToLCNDV [IN-ND-Pap-05] INDIA (DQ989325) (Carica papaya)	75.201	76.001	81.101	86.001	85.801	85.801	87.901	89.701	89.501	89.201	89.701	89.401	89.401	89.701	89.401	89.501	88.201	88.601	88.901	88.901	88.401	88.101	88.301	87.901	89.001	89.701	97.001	100.001
	29	ToLCNDV_PK_DQ116883	ToLCNDV [PK-Sn-PT10-04] PAKISTAN (DQ116883) (Solanum lycopersicum)	74.401	73.901	84.601	88.601	88.401	88.301	90.901	93.001	93.001	92.501	93.501	93.301	93.301	93.101	92.801	93.201	91.501	92.701	93.401	93.401	92.701	92.501	92.301	91.401	92.701	91.901	92.101	91.001	100.001
	30	ToLCNDV_PK_DQ116885	ToLCNDV isolate Rahim Yar Khan 2 clone PT6 [PK-Sn-04] PAKISTAN (DQ116885) (Solanum lycopersicum)	74.401	73.901	83.901	88.801	88.701	88.701	90.701	92.901	92.801	92.501	93.401	93.201	93.201	93.001	92.901	93.001	91.801	92.801	93.301	93.201	93.001	92.301	92.401	91.301	92.801	90.501	91.001	90.301	96.801	100.001
	31	ToLCNDV_IN_AY939926	ToLCNDV [IN-Son-Luf-05] INDIA (AY939926) (Luffa cylindrica)	74.401	74.401	85.301	90.501	90.001	90.101	91.901	94.201	94.201	93.701	94.501	94.301	94.301	94.001	93.701	94.201	91.601	93.901	94.301	94.301	94.001	93.501	93.301	92.201	93.701	90.901	92.101	93.401	94.301	93.701	100.001
	32	ToLCNDV_IN_KC545812	ToLCNDV [IN-Del-Csat-12] INDIA (KC545812) (Cucumis sativus)	74.101	74.201	84.701	89.701	89.501	89.801	91.601	94.001	94.001	93.601	94.401	94.201	94.201	94.001	93.701	93.801	91.201	93.301	93.901	93.801	93.501	93.101	92.801	91.701	93.201	90.801	91.501	92.901	93.801	93.401	98.301	100.001
	33	ToLCNDV_IN_HM007113	ToLCNDV [IN-ND-chi-09] INDIA (HM007113) (Capsicum annuum-chili)	73.801	74.001	84.601	89.601	89.301	89.601	92.101	93.901	93.901	93.301	94.401	94.101	94.101	94.201	93.601	94.201	90.901	92.601	93.101	93.101	92.801	92.401	92.501	91.601	92.801	91.101	91.301	92.501	93.601	93.001	97.301	97.901	100.001
	34	ToLCNDV_PK_KT948072	ToLCNDV [PK-47SB-12] PAKISTAN (KT948072) (Cucurbita pepo)	73.901	74.001	84.901	89.801	89.601	89.601	91.501	93.801	93.801	93.201	94.101	93.901	93.901	93.901	93.401	94.001	91.101	92.701	93.401	93.401	93.101	92.701	92.201	91.501	92.701	91.201	91.401	92.501	93.901	93.401	97.701	97.601	97.701	100.001
	35	ToLCNDV_IN_HM989845	ToLCNDV [IN-ND-La-JLH13-08] INDIA (HM989845) (Luffa acutangula)	74.101	74.201	85.001	89.901	89.601	89.901	91.701	93.901	93.901	93.501	94.301	94.301	94.301	93.901	93.401	94.001	91.201	93.201	93.901	93.901	93.601	93.101	92.701	91.701	93.101	91.001	91.601	92.701	93.901	93.301	98.301	98.001	97.701	98.601	100.001
	36	ToLCNDV_IN_KC513822	ToLCNDV [IN-Luc-Psom-12] INDIA (KC513822) (Papaver somniferum)	74.501	74.101	85.301	90.001	89.701	90.101	91.801	93.901	93.901	93.401	94.301	94.001	94.001	94.101	93.801	94.701	91.501	93.301	93.801	93.801	93.501	92.901	92.901	92.201	93.301	91.301	91.701	93.301	94.001	93.301	97.801	97.701	97.801	97.701	97.601	100.001
	37	ToLCNDV_PK_AM849548	ToLCNDV [PK-Lah-Sn-04] PAKISTAN (AM849548) (Solanum nigrum)	73.201	73.601	85.001	89.301	89.001	89.201	91.201	93.201	93.201	92.801	93.701	93.401	93.401	93.201	93.001	93.301	90.501	92.701	93.301	93.301	93.001	92.701	92.301	91.201	92.801	90.601	91.601	92.101	94.301	93.501	97.501	96.701	96.801	96.801	96.901	96.501	100.001
	38	ToLCNDV_PK_AM292302	ToLCNDV [PK-Mul-Luf-04] (AM292302) (Luffa cylindrica)	74.301	74.301	85.401	89.501	89.301	89.601	91.401	93.401	93.301	93.001	94.001	94.101	94.101	93.601	93.301	93.801	91.201	93.401	94.201	94.101	93.801	93.601	92.801	91.601	93.301	91.001	90.701	91.201	94.601	94.501	96.101	95.801	95.201	95.301	96.001	95.701	95.401	100.001
minor	39	ToLCNDV_PK_EF620534	ToLCNDV [PK-06] PAKISTAN (EF620534) (Luffa acutangula)	73.901	73.501	84.901	89.201	89.001	89.501	91.201	94.101	94.001	93.701	94.401	94.401	94.401	94.301	93.601	94.001	91.401	93.201	93.701	93.701	93.401	93.401	92.801	91.701	93.201	91.401	90.401	91.301	93.901	93.801	96.301	96.001	95.901	96.201	96.401	96.001	95.201	96.301	100.001
	40	ToLCNDV_TH_AB330079	ToLCNDV [TH-Cuc-06] THAILAND (AB330079) (Cucumis sativus)	73.301	73.501	84.101	89.101	89.101	88.901	90.701	92.901	92.701	92.301	93.001	92.801	92.801	92.701	92.601	92.501	91.101	92.301	93.001	92.901	92.801	92.201	92.101	91.101	92.301	90.001	90.101	90.901	93.401	92.801	95.701	95.301	95.101	95.201	95.401	95.601	95.101	94.401	94.401	100.001
	41	ToLCNDV_TH_AB368447	ToLCNDV [TH-BG-06] THAILAND (AB368447) (Lagenaria siceraria)	73.301	73.401	83.901	89.101	89.001	88.801	90.501	92.701	92.601	92.201	92.901	92.701	92.701	92.501	92.501	92.401	90.901	92.101	92.801	92.801	92.601	92.001	91.901	90.901	92.101	89.901	90.001	90.801	93.201	92.601	95.501	95.101	95.001	95.001	95.301	95.401	94.901	94.201	94.301	99.701	100.001
	42	ToLCNDV_TH_KU992383	ToLCNDV isolate KR THAILAND (KU992383) (Cucumis sativus)	73.201	72.901	83.501	88.201	88.201	88.201	89.801	92.101	92.001	91.701	92.501	92.001	92.001	91.901	91.901	91.901	90.201	91.501	92.201	92.201	91.901	91.401	91.301	90.201	91.401	89.301	89.601	90.201	92.601	92.101	94.601	94.201	93.901	94.201	94.401	94.601	94.101	93.401	93.601	97.301	97.101	100.001
	43	ToLCNDV_TW_GU180095	ToLCNDV [TW-Mel-07] TAIWAN (GU180095) (Cucumis melo)	73.401	73.401	83.601	88.601	88.701	88.501	89.901	92.001	91.901	91.501	92.301	92.101	92.101	92.001	92.301	91.901	90.401	91.801	92.201	92.101	91.901	91.601	91.501	90.501	91.701	89.401	89.601	90.401	92.701	92.401	94.801	94.401	94.101	94.301	94.501	94.801	94.201	93.801	93.801	97.701	97.601	97.701	100.001
	44	ToLCNDV_MY_MW248657	ToLCNDV isolate 17MY132A MALAYSIA (MW248657) (Benincasa hispida)	73.401	73.301	83.701	88.801	88.801	88.601	90.301	92.501	92.401	92.001	92.801	92.401	92.401	92.401	92.601	92.301	90.501	92.101	92.501	92.501	92.401	91.801	92.101	90.901	92.101	89.701	89.801	90.601	92.801	92.401	94.801	94.301	94.101	94.201	94.501	94.801	94.201	93.701	94.001	97.601	97.401	97.201	97.601	100.001
	45	ToLCNDV_MY_MW248655	ToLCNDV isolate 17MY112A MALAYSIA (MW248655) (Cucurbita maxima)	73.401	73.401	83.801	89.001	89.101	88.801	90.501	92.501	92.401	91.901	92.701	92.401	92.401	92.401	92.401	92.401	90.601	92.001	92.401	92.401	92.401	91.901	91.901	90.901	92.101	89.601	89.701	90.401	92.901	92.401	95.001	94.401	94.401	94.401	94.601	94.901	94.401	93.801	94.101	97.801	97.601	97.201	97.601	98.501	100.001
	46	ToLCNDV_MY_MW248665	ToLCNDV isolate 17MY143A MALAYSIA (MW248665) (Cucumis sativus)	73.301	73.701	83.501	88.501	88.401	88.001	90.201	92.201	92.101	91.501	92.401	92.001	92.001	92.001	92.101	92.301	90.301	91.701	92.301	92.201	92.101	91.501	91.701	90.701	91.701	89.301	89.601	90.101	92.801	92.401	94.601	93.901	93.801	93.901	94.101	94.401	94.101	93.201	93.601	97.101	96.901	96.901	97.101	97.801	98.201	100.001
	47	ToLCNDV_MY_MW248673	ToLCNDV isolate 17MY152A MALAYSIA (MW248673) (Cucumis sativus)	73.501	73.701	83.801	88.901	88.801	88.401	90.101	92.101	92.001	91.601	92.501	92.101	92.101	92.001	92.101	91.901	90.101	91.601	92.001	92.001	91.901	91.601	91.401	90.401	91.601	89.201	89.501	90.101	92.601	92.301	94.601	94.001	93.901	94.001	94.101	94.401	94.101	93.501	93.701	97.201	97.001	96.601	97.001	97.801	98.201	98.001
	48	ToLCNDV_MY_MW248663	ToLCNDV isolate 17MY140A MALAYSIA (MW248663) (Cucumis sativus)	73.701	73.701	83.601	88.801	88.801	88.501	90.601	92.701	92.601	91.901	92.701	92.201	92.201	92.401	92.401	92.301	90.601	92.101	92.501	92.401	92.401	91.901	91.801	90.901	92.001	89.601	89.801	90.501	93.001	92.301	95.101	94.601	94.501	94.601	94.801	94.801	94.601	93.801	93.901	97.701	97.601	97.201	97.601	98.101	98.401	97.801
	49	ToLCNDV_MY_MW248661	ToLCNDV isolate 17MY137A MALAYSIA (MW248661) (Benincasa hispida)	73.301	73.201	83.501	88.501	88.401	88.201	90.301	92.201	92.101	91.501	92.301	91.801	91.801	91.901	92.001	91.901	90.301	91.801	92.101	92.001	92.101	91.601	91.501	90.701	91.701	89.501	89.201	89.901	92.501	92.001	94.401	94.001	93.901	94.001	94.101	94.501	94.001	93.301	93.601	97.401	97.201	96.901	97.201	97.801	98.201	97.601
	50	ToLCNDV_MY_MW248669	ToLCNDV isolate 17MY149A MALAYSIA (MW248669)(Cucumis sativus)	73.301	73.601	83.801	88.701	88.601	88.501	90.701	92.701	92.501	92.101	92.901	92.401	92.401	92.601	92.601	92.401	90.701	92.101	92.501	92.501	92.301	91.801	92.001	91.001	92.101	90.001	89.701	90.501	92.801	92.501	94.801	94.601	94.401	94.401	94.501	94.901	94.201	93.701	94.201	97.701	97.601	97.301	97.401	98.101	98.401	97.901
	51	ToLCNDV_MY_MW248677	ToLCNDV isolate 17MY120A MALAYSIA (MW248677) (Momordica charantia)	73.601	73.601	83.801	88.701	88.701	88.401	90.401	92.501	92.401	91.901	92.701	92.201	92.201	92.401	92.401	92.301	90.601	92.101	92.501	92.401	92.401	91.701	91.901	91.001	92.101	89.601	89.601	90.301	92.801	92.301	94.901	94.401	94.201	94.201	94.401	94.701	94.201	93.801	93.801	97.601	97.401	96.901	97.301	97.901	98.301	97.801
	52	ToLCNDV_MY_MT912475	ToLCNDV isolate 16MY1 MALAYSIA (MT912475) (Cucumis melo var.makuwa)	72.701	73.801	83.001	88.101	88.101	88.001	89.901	92.001	92.001	91.301	92.301	91.801	91.801	91.901	92.001	91.701	90.101	91.401	91.801	91.801	91.701	91.101	91.301	90.401	91.501	89.201	89.401	89.901	92.301	91.801	94.201	93.601	93.601	93.801	93.901	94.001	93.601	93.101	93.301	97.101	96.901	96.601	96.801	97.601	97.801	97.301
	53	ToLCNDV_ID_LC511775	ToLCNDV-[BACu-20] INDONESIA (LC511775) (Cucumis sativus)	73.501	73.401	83.601	88.701	88.701	88.401	90.201	92.301	92.201	91.601	92.501	92.101	92.101	92.201	92.201	92.101	90.601	92.001	92.401	92.301	92.201	91.901	91.901	90.901	92.001	89.601	89.601	90.201	92.701	92.201	94.601	94.301	94.201	94.101	94.301	94.701	94.201	93.601	93.901	97.501	97.301	96.901	97.501	97.901	98.201	97.401
	54	ToLCNDV_IN__MT316390	ToLCNDV isolate Valsad INDIA (MT316390) (Solanum lycopersicum)	73.501	73.401	83.601	88.701	88.701	88.401	90.201	92.301	92.201	91.601	92.501	92.101	92.101	92.201	92.201	92.101	90.601	92.001	92.401	92.301	92.201	91.901	91.901	90.901	92.001	89.601	89.601	90.201	92.701	92.201	94.601	94.301	94.201	94.101	94.301	94.701	94.201	93.601	93.901	97.501	97.301	96.901	97.501	97.901	98.201	97.401
	55	ToLCNDV_TH_JN809814	ToLCNDV [TH-Kam-AFSP2c-Sa-10] THAILAND (JN809814) (Sauropus androgynus)	73.001	74.001	83.701	89.201	89.001	88.601	90.101	92.601	92.401	91.801	92.501	92.401	92.401	92.301	92.301	92.101	90.501	91.901	92.501	92.501	92.201	92.001	91.801	90.701	92.001	89.801	89.701	90.501	92.801	92.301	95.301	94.801	94.501	94.501	94.701	94.901	94.501	93.901	93.901	97.601	97.401	96.201	96.801	96.801	97.001	96.501
	56	ToLCNDV_TH_AF102276	ToLCNDV-[TH-Luf] THAILAND (AF102276) (Luffa sp.)	73.701	74.101	84.601	89.401	89.601	89.001	90.401	92.601	92.401	92.101	92.801	92.601	92.601	92.501	92.601	92.501	90.401	92.101	92.601	92.601	92.201	92.101	92.001	90.801	92.301	89.801	89.901	90.901	92.901	92.501	95.801	95.101	94.901	95.101	95.301	95.101	95.001	94.101	94.101	97.401	97.301	96.101	96.601	96.501	96.501	96.001
	57	ToLCNDV_ID_AB613825	ToLCNDV [ID-JV-Cuc-08] INDONESIA] (AB613825) (Cucumis sativus)	73.501	73.501	82.801	88.101	88.001	87.801	89.401	91.301	91.201	91.001	92.001	91.601	91.601	91.401	91.401	91.201	89.501	90.901	91.601	91.501	91.401	90.901	90.701	89.701	91.201	88.701	88.301	89.301	91.901	91.601	93.901	93.301	93.301	93.301	93.401	93.801	93.301	92.901	93.001	95.501	95.301	94.401	94.701	94.901	95.101	94.701
	58	ToLCNDV_MY_MW248675	ToLCNDV isolate 17MY167A MALAYSIA (MW248675) (Momordica charantia)	74.101	73.701	81.701	87.101	87.101	86.601	88.301	90.801	90.601	90.201	90.701	90.301	90.301	90.601	90.601	90.401	90.301	90.201	90.801	90.801	90.701	90.001	90.201	89.101	90.401	88.201	89.801	90.601	91.601	91.101	93.001	92.501	92.201	92.501	92.601	93.001	92.101	91.901	92.101	94.901	94.701	94.701	95.301	95.601	96.001	95.301
	59	ToLCNDV_ID_LC431619	ToLCNDV-[IN:JV:Luf:17] INDONESIA (LC431619) (Luffa sp.)	74.301	74.401	82.801	87.901	87.601	87.701	89.001	91.701	91.501	91.901	92.301	91.801	91.801	91.901	91.401	91.301	90.201	91.001	91.301	91.301	91.101	91.001	90.801	89.901	91.601	89.301	89.601	90.401	91.801	91.601	94.101	93.601	93.101	93.501	93.601	93.701	93.101	92.601	92.801	94.401	94.301	94.001	94.401	94.901	94.901	94.401
	60	ToLCNDV_MY_MW248649	ToLCNDV isolate 17MY15A MALAYSIA (MW248649) (Luffa acutangula)	73.501	74.001	82.901	88.101	88.001	87.901	89.501	91.501	91.401	91.301	91.901	91.601	91.601	91.701	91.801	91.601	90.001	91.101	91.501	91.501	91.501	90.801	91.001	90.101	91.301	88.801	89.001	89.601	92.001	92.301	93.601	93.101	92.901	93.201	93.201	93.401	92.801	93.001	93.101	95.401	95.301	95.001	95.301	95.601	96.101	95.601
	61	ToLCNDV_MY_MW248647	ToLCNDV isolate 17MY11A MALAYSIA (MW248647) (Luffa acutangula)	73.401	73.701	82.401	88.101	87.901	88.001	89.301	91.201	90.901	90.801	91.401	91.201	91.201	91.201	91.201	90.901	89.901	90.701	91.101	91.101	90.901	90.301	90.501	89.401	90.801	88.101	88.801	88.701	91.201	91.101	92.401	92.201	91.801	91.901	92.101	92.001	91.601	91.701	91.901	94.101	94.001	93.601	93.801	94.301	94.801	94.301
	62	ToLCNDV_MY_MW248651	ToLCNDV isolate 17MY63A MALAYSIA (MW248651) (Cucumis sativus)	73.101	73.501	82.501	88.401	88.401	88.301	89.401	91.501	91.301	91.101	91.701	91.401	91.401	91.401	91.401	91.301	89.801	91.101	91.401	91.401	91.301	90.701	90.901	89.801	91.001	88.301	88.701	88.501	91.701	91.801	92.701	92.501	92.001	92.101	92.201	92.301	92.001	91.901	92.101	94.701	94.601	94.201	94.301	94.901	95.401	94.901
	63	ToLCNDV_MY_MW248641	ToLCNDV isolate 16MY10A MALAYSIA (MW248641) (Cucumis sativus)	73.501	73.801	82.601	88.101	88.001	88.001	89.301	91.301	91.101	90.901	91.501	91.201	91.201	91.201	91.301	91.201	89.801	90.901	91.201	91.201	91.201	90.601	90.801	89.401	91.001	88.701	88.801	89.001	91.701	91.201	92.701	92.201	92.001	92.101	92.401	92.601	92.001	91.701	92.001	94.701	94.501	93.901	94.301	94.701	95.201	94.701
	64	ToLCNDV_MY_MW248645	ToLCNDV isolate 17MY1A MALAYSIA (MW248645) (Cucumis sativus)	73.301	73.701	82.301	87.901	87.801	87.901	88.801	90.801	90.701	90.601	91.201	90.801	90.801	90.901	90.901	90.801	89.601	90.201	90.601	90.501	90.601	90.001	90.201	88.801	90.401	88.201	88.401	88.501	91.201	91.101	92.001	91.701	91.401	91.501	91.701	91.801	91.201	91.401	91.701	93.701	93.601	93.301	93.601	93.901	94.201	94.001
	65	ToLCNDV_MY_MW248643	ToLCNDV isolate 16MY12A MALAYSIA (MW248643) (Benincasa hispida)	73.701	74.001	82.301	87.901	87.801	87.801	89.001	90.901	90.701	90.601	91.201	90.801	90.801	90.901	91.001	90.901	89.801	90.401	90.701	90.701	90.701	90.101	90.501	89.101	90.601	88.401	88.201	88.501	91.201	91.101	92.101	91.801	91.401	91.601	91.801	92.001	91.401	91.601	91.801	94.001	93.801	93.301	93.801	94.001	94.501	94.101
	66	ToLCNDV_MY_MW248639	ToLCNDV isolate 16MY9A MALAYSIA (MW248639) (Luffa acutangula)	73.501	73.901	82.501	88.001	87.901	87.901	89.101	91.001	90.901	90.701	91.301	90.901	90.901	91.001	91.101	90.901	89.801	90.601	90.901	90.901	90.901	90.201	90.701	89.301	90.701	88.601	88.401	88.601	91.301	91.201	92.201	91.901	91.501	91.701	91.901	92.101	91.501	91.701	91.901	94.101	94.001	93.401	93.901	94.201	94.601	94.301
	67	ToLCNDV_MY_MW248671	ToLCNDV isolate 17MY150A MALAYSIA (MW248671) (Cucumis sativus)	74.301	74.701	83.101	89.601	89.601	89.101	88.201	90.201	90.101	89.501	90.601	90.201	90.201	90.301	90.201	90.001	88.101	89.501	90.001	90.001	89.901	89.601	89.401	88.401	89.601	87.301	87.101	87.301	90.401	90.301	91.501	91.101	91.101	90.901	91.101	91.501	91.101	91.201	91.201	94.001	93.801	93.501	93.901	94.201	94.501	94.101
	68	ToLCNDV_MY_MW248667	ToLCNDV isolate 17MY146A MALAYSIA (MW248667) (Cucumis sativus)	74.401	74.901	83.201	89.501	89.601	89.001	88.201	90.301	90.101	89.501	90.801	90.401	90.401	90.401	90.301	90.201	88.101	89.501	90.001	90.001	89.901	89.701	89.501	88.501	89.701	87.401	86.901	87.101	90.501	90.401	91.501	91.301	91.301	91.101	91.201	91.601	91.201	91.301	91.301	94.001	93.801	93.501	93.901	94.101	94.401	94.101
	69	ToLCNDV_BD_KM383744	ToLCNDV IN [BD-Chi-01-13-Tom-06] BANGLADESH (KM383744) (Solanum lycopersicum)	74.201	73.801	84.801	89.601	89.601	89.501	91.201	93.401	93.301	93.101	93.801	93.601	93.601	93.501	93.301	93.301	91.301	92.701	93.401	93.401	93.101	92.601	92.701	91.501	93.001	90.701	90.601	91.001	93.701	93.401	95.801	95.501	95.401	95.301	95.501	95.701	95.301	94.501	94.801	97.101	96.901	95.801	96.201	96.101	96.301	95.801
	70	ToLCNDV_BD_KM383737	ToLCNDV IN [BD-Syl-01-19-Tom-06] BANGLADESH (KM383737) (Solanum lycopersicum)	74.301	74.001	85.001	90.101	90.001	89.901	91.301	93.801	93.701	93.301	94.201	94.001	94.001	93.901	93.601	93.801	91.501	93.301	93.701	93.701	93.401	92.901	93.001	91.701	93.301	90.901	90.601	91.301	94.001	93.601	96.301	95.901	95.601	95.601	95.901	96.001	95.401	95.101	95.401	96.401	96.201	95.201	95.701	95.801	95.801	95.101
	71	ToLCNDV_BD_KM383736	ToLCNDV IN [IN-Kol-TC350-11] BANGLADESH (KM383736) (Solanum lycopersicum)	74.201	73.901	85.001	90.001	90.001	89.801	91.201	93.701	93.501	93.101	94.001	93.801	93.801	93.801	93.501	93.501	91.501	93.201	93.601	93.601	93.401	92.801	93.001	91.801	93.201	91.101	90.801	91.801	94.101	93.401	96.801	96.201	96.001	96.201	96.501	96.401	95.801	95.401	95.501	96.901	96.701	95.701	96.101	96.201	96.201	95.501
	72	ToLCNDV_IN_KF551590	ToLCNDV [IN-Kol-TC350-11] INDIA (KF551590) (Solanum lycopersicum)	73.701	73.701	84.301	89.601	89.601	89.501	90.901	93.101	93.001	92.501	93.401	93.301	93.301	93.101	92.801	92.801	90.601	92.501	93.001	92.901	92.801	92.201	92.201	91.301	92.601	90.701	89.901	90.401	93.301	92.701	95.101	94.801	94.701	94.501	94.701	94.701	94.201	93.801	93.901	95.301	95.101	94.301	94.501	94.801	95.001	94.301
	73	ToLCNDV_PK_AM747291	ToLCNDV-[PK-Mul-Mom-07] (AM747291) (Momordica charantia)	74.401	74.001	84.201	91.001	90.501	91.101	89.901	92.701	92.801	92.101	92.801	92.801	92.801	92.601	92.401	92.701	91.001	92.301	92.601	92.501	92.201	91.901	92.401	91.301	92.701	90.201	89.301	89.701	93.101	92.601	94.301	93.901	93.701	93.601	93.901	94.301	93.601	92.901	93.101	93.301	93.101	92.301	92.701	92.801	92.801	92.301
	74	ToLCNDV_MY_MW248653	ToLCNDV isolate 17MY85A MALAYSIA (MW248653) (Momordica charantia)	74.501	74.201	84.501	91.101	90.701	91.001	90.301	92.501	92.501	92.201	93.101	92.901	92.901	92.801	92.701	92.801	91.201	92.201	92.801	92.701	92.501	92.101	92.301	91.401	92.201	90.001	90.101	90.801	93.101	92.601	95.401	94.901	94.801	94.901	95.001	95.201	94.601	93.801	93.901	94.801	94.601	94.101	94.601	94.601	94.901	94.201
	75	ToLCNDV_IN_KP868764	ToLCNDV [IN-BG1-14] (KP868764) (Momordica charantia)	74.201	73.901	83.701	90.601	90.901	90.701	90.201	93.001	93.001	92.601	93.401	93.201	93.201	93.201	92.701	92.801	90.701	92.401	92.501	92.501	92.201	92.001	92.201	90.801	92.601	89.901	89.801	89.901	92.901	92.901	94.201	93.801	93.901	93.901	94.201	94.301	93.501	93.101	93.201	93.201	93.001	92.401	92.401	92.601	92.801	92.301
	76	ToLCNDV_IN_AM286433	ToLCNDV [IN-ND-Pum1-05] INDIA (AM286433) (Cucurbita moschata)	74.301	73.801	85.901	89.401	89.201	89.401	91.901	93.801	93.701	93.501	94.401	94.301	94.301	94.301	93.901	94.601	91.501	94.101	94.301	94.301	94.101	93.501	93.501	92.101	93.701	91.801	90.601	91.001	94.401	93.701	95.701	95.301	95.001	95.101	95.301	96.201	94.701	94.801	94.601	94.201	94.001	93.101	93.401	93.501	93.601	93.201
	77	ToLCNDV_IN_JN208136	ToLCNDV [IN-Ag-11] INDIA (JN208136) (Benincasa hispida)	74.101	73.501	85.701	89.101	88.901	89.101	91.601	93.501	93.401	93.101	94.101	94.001	94.001	93.901	93.601	94.201	91.201	93.901	94.001	94.001	93.801	93.201	93.201	91.801	93.401	91.501	90.401	90.701	94.201	93.501	95.401	95.001	94.701	94.701	94.901	95.801	94.401	94.601	94.301	93.901	93.701	92.801	93.201	93.201	93.301	92.901
	78	ToLCNDV_IN_AM286434	ToLCNDV [IN-ND-Pum2-05] INDIA (AM286434) (Cucurbita moschata)	74.401	73.901	86.101	89.801	89.501	89.801	92.301	94.201	94.101	93.801	94.801	94.601	94.601	94.601	94.301	94.901	91.901	94.501	94.701	94.701	94.401	93.801	93.901	92.501	94.101	92.101	91.001	91.401	94.901	94.001	96.101	95.701	95.401	95.401	95.501	96.601	95.101	95.301	95.001	94.601	94.401	93.501	93.801	93.901	94.001	93.601
	79	ToLCNDV_IN_JN129254	ToLCNDV [IN-IARI-pum-06]] INDIA (JN129254) (Cucurbita moschata)	73.501	73.901	86.301	89.001	89.101	89.501	92.001	94.001	93.901	93.401	94.401	94.101	94.101	93.901	93.601	94.101	91.201	94.001	94.501	94.501	93.901	94.101	93.501	92.101	94.001	93.401	91.001	90.401	95.301	94.101	95.701	95.401	95.001	95.101	95.701	95.301	95.101	95.901	95.301	94.101	93.901	93.201	93.201	93.401	93.501	93.001
ICTV	80	ToLCNDV_IN_U15015.2	ToLCNDV [IN-ND-Svr-92] (U15015.2) (Solanum lycopersicum)	74.201	74.101	86.601	89.101	88.901	89.401	92.201	94.001	93.901	93.501	94.401	94.401	94.401	93.901	93.701	93.901	91.401	94.201	94.801	94.801	94.301	94.401	93.901	92.501	94.401	94.301	91.001	90.501	95.201	93.901	95.701	95.201	94.601	94.901	95.401	95.101	94.801	95.701	95.101	94.001	93.901	93.301	93.301	93.601	93.601	93.301
	81	ToLCNDV_PK_FN435310	ToLCNDV [PK-Sol-MS4-09] PAKISTAN (FN435310) (Solanum lycopersicum)	74.201	74.001	86.401	89.001	88.701	89.301	92.101	93.901	93.801	93.301	94.301	94.301	94.301	93.701	93.601	93.701	91.201	94.001	94.701	94.601	94.101	94.301	93.701	92.301	94.301	94.401	90.901	90.301	95.001	93.701	95.501	95.101	94.501	94.801	95.201	94.901	94.701	95.601	95.001	93.901	93.701	93.201	93.201	93.401	93.401	93.201
	82	ToLCNDV_PK_DQ116880	ToLCNDV [PK-Kha-Chi-04] PAKISTAN (DQ116880) (Capsicum annuum-Chili)	73.901	74.201	86.301	89.601	89.501	89.801	92.301	94.501	94.401	94.001	95.001	94.701	94.701	94.401	94.101	94.301	91.601	94.301	94.901	94.901	94.401	94.501	93.901	92.601	94.301	93.401	91.501	90.901	95.901	94.601	96.501	96.001	95.401	95.601	96.201	95.701	95.801	96.201	95.801	94.701	94.501	93.601	93.901	94.001	94.101	93.501
	83	ToLCNDV_PK_AF448059	ToLCNDV [PK-Isl-T1-8-00] PAKISTAN (AF448059) (Solanum lycopersicum)	73.601	73.501	85.901	88.601	88.601	88.701	91.701	93.601	93.701	93.001	93.801	93.701	93.701	93.501	93.301	93.301	90.701	93.201	93.801	93.801	93.301	93.501	92.701	91.501	93.301	92.401	90.801	90.101	95.001	93.701	95.001	94.601	94.201	95.001	94.801	94.501	94.601	94.701	94.801	93.601	93.401	92.901	92.801	92.901	93.101	92.701
	84	ToLCNDV_PK_AJ620187	ToLCNDV [PK-Sn-97 PAKISTAN (AJ620187) (Solanum nigrum)	73.901	74.101	86.901	89.201	89.201	89.301	92.401	94.201	94.101	93.801	94.601	94.501	94.501	94.101	94.001	94.001	91.201	94.001	94.601	94.501	94.001	94.201	93.501	92.301	93.901	93.101	91.301	90.701	95.501	94.301	95.601	95.401	95.001	95.201	95.401	95.101	95.501	95.801	95.501	94.201	94.001	93.301	93.401	93.501	93.601	93.401
	85	ToLCNDV_IN_HQ141673	ToLCNDV [IN-Pun-JID27-08] INDIA (HQ141673) (Solanum lycopersicum)	74.001	74.001	87.501	88.901	89.101	88.901	91.901	93.401	93.401	92.901	93.601	93.601	93.601	93.301	93.201	93.401	90.701	93.201	93.501	93.501	93.001	93.401	92.901	91.401	93.701	92.501	90.601	90.201	94.601	93.301	94.901	94.401	94.301	94.701	94.601	94.801	94.501	94.601	94.501	93.601	93.401	92.701	92.701	92.901	93.001	92.701
	86	ToLCNDV_IN_KF551577	ToLCNDV [IN-Jun-TC307-11 ]INDIA (KF551577) (Solanum lycopersicum)	73.201	72.801	86.601	87.701	87.501	87.601	91.201	92.401	92.301	91.801	92.501	92.501	92.501	92.301	92.101	92.401	89.401	92.101	92.401	92.401	92.001	92.101	91.901	90.301	92.401	91.001	89.601	89.401	93.301	92.101	93.601	93.401	93.101	93.401	93.501	93.701	93.301	93.601	93.401	92.501	92.401	91.601	91.601	92.001	92.101	91.701
	87	ToLCNDV_IN_KF515616	ToLCNDV [IN-Bhavnagar-12] INDIA (KF515616) (Solanum lycopersicum)	74.201	73.601	87.601	89.101	89.001	89.001	92.101	93.301	93.201	92.801	93.601	93.501	93.501	93.301	93.001	93.501	90.701	93.101	93.501	93.501	93.001	93.101	93.001	91.401	93.501	92.401	90.801	90.501	94.701	93.501	94.901	94.601	94.201	94.601	94.701	95.001	94.501	94.901	94.601	93.701	93.501	92.701	92.801	93.001	93.201	93.001
	88	ToLCNDV_IN_KF515617	ToLCNDV [IN-Junagadh-12] INDIA (KF515617) (Solanum lycopersicum)	73.801	73.801	87.401	89.001	89.001	89.001	91.901	93.501	93.301	93.001	93.701	93.601	93.601	93.401	93.101	93.601	90.701	93.201	93.701	93.701	93.201	93.301	93.101	91.601	93.801	92.601	90.801	90.501	94.601	93.501	94.901	94.701	94.201	94.701	94.801	95.001	94.501	94.801	94.701	93.801	93.601	92.801	92.901	93.101	93.201	93.001
	89	ToLCNDV_IN_KP195262	ToLCNDV isolate [IN-TC305-11] (KP195262) (Solanum lycopersicum)	73.901	73.901	86.901	88.901	88.901	89.001	93.201	93.501	93.401	92.901	93.901	93.601	93.601	93.601	93.501	93.801	90.701	93.001	93.401	93.401	93.001	93.201	93.001	91.601	93.401	93.001	90.901	90.701	94.701	93.401	94.901	94.601	95.101	94.901	94.701	95.301	94.501	94.501	94.701	94.001	93.901	92.901	93.101	93.301	93.501	93.101
	90	ToLCNDV_PK_LN887905	ToLCNDV clone 14AA3-11RS99 PAKISTAN (LN887905) (Solanum lycopersicum)	74.101	73.501	86.001	88.801	88.701	89.001	92.001	93.501	93.201	93.001	93.901	93.601	93.601	93.401	93.301	93.401	90.501	93.201	93.901	93.901	93.401	93.601	92.701	91.501	93.201	91.201	90.701	90.301	95.101	93.801	95.301	95.001	94.601	94.901	95.001	94.901	95.101	95.201	95.001	93.901	93.801	92.901	93.001	93.201	93.301	93.001
	91	ToLCNDV_IN_KP235540	ToLCNDV [IN-Palampur-09] INDIA (KP235540) (Capsicum annuum-Chilli)	74.101	74.001	85.801	89.401	89.201	89.801	92.001	95.101	94.901	94.601	95.501	95.101	95.101	95.001	94.701	94.701	92.001	94.801	95.201	95.101	94.801	94.601	94.301	92.801	94.901	92.301	90.801	90.701	95.101	95.001	95.801	95.601	95.101	95.301	95.501	95.301	95.401	95.701	95.401	94.201	94.001	93.501	93.301	93.601	93.601	93.101
	92	ToLCNDV_IN_HM007120	ToLCNDV [IN-Tum-chi-08] INDIA (HM007120) (Capsicum annuum-Chili)	74.201	74.101	85.901	89.501	89.301	89.901	92.101	95.201	95.001	94.701	95.601	95.201	95.201	95.101	94.801	94.801	92.101	94.901	95.301	95.301	94.901	94.701	94.501	92.901	95.001	92.401	90.901	90.801	95.201	95.101	95.901	95.701	95.201	95.401	95.701	95.401	95.501	95.801	95.501	94.301	94.101	93.601	93.401	93.801	93.801	93.201
	93	ToLCNDV_IR_KP641673	ToLCNDV [IR-UZ-M9-14] IRAN (KP641673) (Cucumis melo)	73.701	73.401	84.701	88.701	88.501	88.901	90.901	93.601	93.501	93.101	93.801	93.601	93.601	93.601	93.301	93.401	90.801	93.001	93.501	93.501	93.101	92.801	92.701	91.501	93.201	91.401	90.601	90.501	94.701	93.601	94.901	94.301	94.501	94.401	94.601	94.601	94.201	94.101	94.501	93.601	93.401	92.501	92.601	93.001	93.001	92.601
	94	ToLCNDV_IN_AM850115	ToLCNDV [IN-Him-Pot-06] INDIA (AM850115) (Solanum tuberosum)	73.701	73.401	84.801	88.801	88.701	89.001	91.201	94.001	93.801	93.401	94.101	93.901	93.901	94.001	93.601	93.701	91.001	93.401	93.801	93.701	93.401	93.101	93.001	91.701	93.501	91.601	90.601	90.501	95.001	93.801	95.101	94.601	94.701	94.601	94.801	94.801	94.401	94.301	94.601	93.701	93.501	92.801	92.801	93.101	93.201	92.801
	95	ToLCNDV_IN_EF043230	ToLCNDV [IN-Hap-Pot-05] INDIA (EF043230) (Solanum tuberosum)	74.001	73.701	85.001	88.901	88.801	89.201	91.201	94.001	93.901	93.401	94.101	93.901	93.901	93.901	93.601	93.801	91.201	93.401	93.901	93.801	93.501	93.301	93.101	91.801	93.601	91.601	90.601	90.701	95.001	93.901	95.301	94.801	95.001	94.901	95.001	95.001	94.601	94.601	94.901	93.901	93.801	93.001	93.101	93.401	93.501	93.001
	96	ToLCNDV_IR_KP641675	ToLCNDV [IR-UZ-C6-14] IRAN (KP641675) (Cucumis sativus)	73.901	73.501	85.101	88.701	88.501	88.901	91.301	93.901	93.801	93.301	94.201	93.901	93.901	94.001	93.701	93.701	91.101	93.501	93.801	93.801	93.501	93.301	93.001	91.701	93.601	91.801	90.501	90.601	95.101	93.901	95.301	94.701	94.901	94.801	95.001	95.001	94.601	94.401	94.801	93.801	93.601	92.901	93.101	93.401	93.401	93.001
	97	ToLCNDV_IN_EF043231	ToLCNDV [IN-Mer-Pot-05] INDIA (EF043231) (Solanum tuberosum)	73.801	73.601	84.901	88.601	88.401	88.801	91.101	93.801	93.601	93.201	94.001	93.801	93.801	93.901	93.501	93.501	91.101	93.201	93.701	93.601	93.401	93.001	92.901	91.701	93.401	91.301	90.401	90.301	94.701	93.601	95.101	94.501	94.701	94.501	94.701	94.701	94.301	94.201	94.501	93.601	93.401	92.701	92.701	93.101	93.201	92.701
	98	ToLCNDV_PK_LN908935	ToLCNDV clone AH-P4 PAKISTAN (LN908935) (Solanum tuberosum)	73.701	73.201	84.801	88.401	88.301	88.601	91.001	93.601	93.501	93.001	93.801	93.601	93.601	93.801	93.501	93.401	90.801	93.001	93.501	93.401	93.101	92.701	92.601	91.401	93.101	91.301	90.401	90.301	94.701	93.501	95.001	94.301	94.501	94.501	94.701	94.601	94.201	94.101	94.701	93.401	93.301	92.601	92.701	93.001	93.101	92.801
	99	ToLCNDV_IN_KC874503	ToLCNDV [IN-His-HIS-4-10] INDIA (KC874503) (Solanum tuberosum)	73.701	73.401	85.001	88.501	88.401	88.801	91.001	93.801	93.801	93.201	94.001	93.801	93.801	94.001	93.601	93.601	91.101	93.201	93.601	93.601	93.201	92.901	92.801	91.601	93.301	91.401	90.301	90.301	94.801	93.601	95.001	94.401	94.601	94.601	94.701	94.801	94.301	94.201	94.801	93.601	93.401	92.701	92.801	93.201	93.201	93.001
	100	ToLCNDV_IN_AY286316	ToLCNDV [IN-Mee-Po12-02] INDIA (AY286316) (Solanum tuberosum)	73.701	73.301	84.901	88.401	88.301	88.701	91.101	93.701	93.601	93.101	93.901	93.701	93.701	93.901	93.501	93.501	90.901	93.101	93.501	93.501	93.101	92.801	92.701	91.501	93.201	91.401	90.401	90.401	94.901	93.601	95.101	94.401	94.601	94.601	94.701	94.701	94.401	94.201	94.801	93.601	93.401	92.701	92.801	93.101	93.201	92.901
	101	ToLCNDV_IN_KC874502	ToLCNDV [IN-Sha-H-SJ-2-10] INDIA (KC874502) (Solanum tuberosum)	74.001	74.001	85.301	88.901	88.701	88.901	91.301	94.101	94.001	93.601	94.401	94.201	94.201	94.301	93.901	93.901	91.301	93.401	93.901	93.901	93.701	93.201	93.201	91.901	93.701	91.701	90.801	90.801	95.201	94.001	95.501	94.901	95.101	95.001	95.201	95.101	94.901	94.501	95.001	94.001	93.801	93.001	93.101	93.401	93.501	93.101
	102	ToLCNDV_PK_AF448058	ToLCNDV [PK-Dar-T5-6-01] PAKISTAN (AF448058) (Solanum lycopersicum)	74.501	74.401	85.201	89.601	89.501	89.801	91.701	94.301	94.201	93.801	94.601	94.601	94.601	94.301	94.101	94.401	91.701	93.801	94.401	94.301	94.101	93.801	93.201	92.001	93.601	91.501	90.701	90.701	94.901	93.901	95.701	95.401	95.201	95.501	95.701	95.201	95.101	95.201	95.601	94.101	93.901	93.201	93.501	93.501	93.601	93.601
strain ES	103	ToLCNDVLe_IT_OQ262954	ToLCNDV-ES-[IT-Ap-Zu-Le18] ITALY (OQ262954) (Cucurbita pepo)	73.901	73.701	81.601	85.701	86.001	85.801	88.001	90.501	90.401	89.701	90.701	90.501	90.501	90.501	90.001	90.401	90.001	89.901	90.001	90.001	89.601	89.601	89.701	89.001	89.501	87.601	87.401	87.601	91.201	91.701	90.701	90.501	90.601	90.701	90.501	90.901	90.101	90.501	90.601	89.801	89.701	89.201	89.301	89.301	89.501	89.301
	104	ToLCNDV_MA_MG098230	ToLCNDV isolate Agadir MOROCCO (MG098230) (Cucurbita pepo)	74.101	74.001	81.801	85.701	86.001	85.901	88.001	90.501	90.401	89.701	90.601	90.401	90.401	90.501	89.901	90.401	89.901	89.801	89.901	89.901	89.501	89.401	89.601	88.901	89.501	87.701	87.501	87.601	91.201	91.601	90.701	90.501	90.601	90.801	90.601	91.001	90.201	90.501	90.601	89.901	89.701	89.201	89.401	89.301	89.501	89.301
	105	ToLCNDV_ES_KF749224	ToLCNDV [ES-MU-8.1-Sq-12] SPAIN (KF749224) (Cucurbita pepo)	74.201	73.901	81.701	85.901	86.101	86.001	88.101	90.701	90.501	89.901	90.801	90.601	90.601	90.501	90.101	90.501	90.201	90.101	90.201	90.101	89.701	89.701	89.801	89.201	89.701	88.001	87.601	87.801	91.401	92.001	90.901	90.701	90.901	91.001	90.801	91.201	90.401	90.701	90.801	90.101	89.901	89.401	89.601	89.501	89.701	89.501
	106	ToLCNDV_ES_KF749223	ToLCNDV [ES-Alm-661-Sq-13] SPAIN (KF749223) (Cucurbita pepo)	74.101	73.601	81.601	85.801	86.001	85.901	87.901	90.601	90.501	89.801	90.701	90.501	90.501	90.501	90.001	90.401	90.101	90.001	90.101	90.001	89.601	89.601	89.701	89.101	89.601	87.701	87.501	87.701	91.301	91.801	90.801	90.501	90.701	90.801	90.601	91.001	90.201	90.601	90.601	90.001	89.801	89.101	89.401	89.401	89.501	89.501
	107	ToLCNDV_ES_KT175406	ToLCNDV [ES-Alm-TomA5-14] SPAIN (KT175406) (Solanum lycopersicum)	74.101	73.701	81.601	85.801	86.001	85.901	87.901	90.701	90.501	89.801	90.701	90.501	90.501	90.501	90.001	90.401	90.101	90.001	90.101	90.001	89.601	89.601	89.701	89.101	89.601	87.701	87.501	87.701	91.301	91.801	90.801	90.501	90.701	90.801	90.601	91.001	90.201	90.601	90.601	90.001	89.801	89.101	89.401	89.401	89.501	89.501
	108	ToLCNDV_ES_KF891468	ToLCNDV [ES-Alm-Zucchini-13] SPAIN (KF891468) (Cucurbita pepo)	74.101	73.601	81.601	85.701	86.001	85.901	87.901	90.501	90.401	89.701	90.601	90.501	90.501	90.401	89.901	90.301	90.001	89.901	90.001	90.001	89.501	89.601	89.601	89.001	89.501	87.601	87.501	87.701	91.201	91.701	90.701	90.501	90.601	90.801	90.601	91.001	90.201	90.501	90.601	89.901	89.701	89.101	89.401	89.301	89.501	89.401
	109	ToLCNDV_ES_LC596380	ToLCNDV [ES-Alm-Cuc-16] SPAIN (LC596380) (Cucumis sativus)	74.101	73.801	81.701	85.901	86.101	86.001	88.101	90.701	90.501	89.801	90.801	90.601	90.601	90.501	90.001	90.401	90.101	90.001	90.101	90.101	89.601	89.701	89.701	89.101	89.601	87.701	87.501	87.701	91.301	91.901	90.801	90.601	90.801	90.901	90.701	91.101	90.301	90.601	90.701	90.001	89.801	89.301	89.501	89.401	89.601	89.501
	110	ToLCNDV_ES_KM977733	ToLCNDV [ES-Alm-TomA4-14] SPAIN (KM977733) (Solanum lycopersicum)	74.101	73.801	81.601	85.801	86.101	85.901	88.001	90.601	90.501	89.801	90.701	90.501	90.501	90.501	90.001	90.401	90.101	90.001	90.101	90.101	89.701	89.601	89.701	89.101	89.601	87.701	87.501	87.701	91.301	91.801	90.801	90.601	90.701	90.801	90.601	91.001	90.201	90.601	90.701	90.001	89.801	89.301	89.501	89.401	89.601	89.501
	111	ToLCNDV_ES_KF749225	ToLCNDV [ES-MU-11.1-Sq-12] SPAIN (KF749225) (Cucurbita pepo)	74.101	73.901	81.701	86.001	86.201	85.901	88.101	90.801	90.701	89.901	90.701	90.701	90.701	90.601	90.101	90.501	90.001	90.001	90.101	90.101	89.701	89.801	89.701	89.201	89.701	87.701	87.501	87.801	91.401	91.901	90.901	90.701	90.801	90.901	90.701	91.101	90.301	90.701	90.801	90.001	89.801	89.301	89.501	89.501	89.601	89.501
	112	ToLCNDV_IT_MF688670	ToLCNDV isolate Cum-45/16 ITALY (MF688670) (Cucurbita moschata)	74.001	73.701	81.801	86.001	86.101	86.101	88.001	90.801	90.701	90.001	90.901	90.701	90.701	90.701	90.201	90.601	90.001	90.201	90.401	90.401	89.901	89.801	90.001	89.101	89.801	87.701	87.501	87.601	91.501	92.001	91.001	90.801	91.001	90.901	90.901	91.301	90.501	90.701	90.801	90.101	90.001	89.401	89.601	89.601	89.601	89.701
event 4	113	ToLCNDV_IN_KT426907	ToLCNDV [IN-RG5-13] INDIA (KT426907) (Luffa acutangula)	74.401	73.701	82.301	86.401	86.501	86.201	88.201	91.301	91.301	91.001	91.501	91.601	91.601	91.301	91.001	91.501	90.801	90.501	91.001	91.001	90.801	90.301	90.401	89.501	90.301	88.301	88.301	88.601	92.401	92.201	92.001	91.401	91.601	92.001	91.801	92.301	91.501	91.401	91.401	91.301	91.201	90.601	90.801	90.801	90.901	90.901
	114	ToLCNDV_IN_KT426905	ToLCNDV [IN-RG3-13] INDIA (KT426905) (Luffa acutangula)	74.201	74.001	82.401	87.101	87.201	86.801	88.701	91.501	91.501	91.201	91.601	91.701	91.701	91.501	91.201	91.601	90.701	90.601	91.201	91.101	91.201	90.501	90.501	89.801	90.501	88.701	88.601	88.901	92.701	92.601	92.501	92.001	92.201	92.501	92.301	92.701	92.101	91.801	91.801	91.701	91.601	90.901	91.101	91.001	91.001	91.001
	115	ToLCNDV_IN_KT426906	ToLCNDV [IN-RG4-13] INDIA (KT426906) (Luffa acutangula)	74.201	73.901	82.701	87.001	87.201	87.001	88.801	91.701	91.701	91.501	91.901	92.001	92.001	91.901	91.501	91.901	91.001	90.801	91.301	91.301	91.101	90.701	90.701	89.901	90.701	88.801	88.901	89.101	93.001	92.901	92.501	92.101	92.301	92.501	92.401	92.801	92.101	92.001	91.901	91.801	91.701	91.001	91.201	91.101	91.201	91.001
	116	ToLCNDV_IN_KT426903	ToLCNDV [IN-RG1-13] INDIA (KT426903) (Luffa acutangula)	74.001	73.701	82.601	87.001	87.101	86.901	88.801	91.701	91.601	91.301	91.701	92.001	92.001	91.801	91.401	91.901	90.901	90.701	91.201	91.201	91.001	90.501	90.501	89.701	90.501	88.701	88.901	89.101	92.901	92.901	92.501	92.101	92.201	92.401	92.301	92.701	92.001	91.901	91.801	91.901	91.701	91.101	91.301	91.201	91.201	91.101
	117	ToLCNDV_IN_KT426904	ToLCNDV [IN-RG2-13 ]INDIA (KT426904) (Luffa acutangula)	74.201	73.801	82.601	87.201	87.401	86.801	88.601	91.201	91.101	90.901	91.501	91.601	91.601	91.201	90.901	91.301	90.701	90.501	91.101	91.101	90.801	90.301	90.401	89.401	90.301	88.601	88.701	89.101	92.501	92.701	92.401	92.001	92.001	92.401	92.401	92.301	92.001	91.901	91.701	91.901	91.801	91.101	91.501	91.201	91.201	91.101
event 3	118	ToLCNDV_IN_KP191047	ToLCNDV [IN-TN-TDK-CHOU2-14] (KP191047) (Sechium edule)	73.801	73.201	81.901	85.701	85.901	86.001	88.201	90.201	90.001	89.501	90.501	90.401	90.401	90.201	90.101	90.501	89.701	89.901	90.101	90.101	90.001	89.501	89.701	88.401	89.701	87.501	87.101	87.401	91.201	91.401	90.701	90.401	90.201	90.001	90.301	90.701	90.001	90.401	90.201	89.601	89.401	89.101	89.401	89.601	89.601	89.401
ICTV	119	ToLCNDV_BD_EF450316	ToLCNDV virus 5 [BD-cuc-06] BANGLADESH (EF450316.1) (Cucumis sativus)	74.401	73.801	80.701	84.701	84.801	84.701	87.101	89.301	89.301	89.201	89.601	89.601	89.601	89.501	89.401	89.601	88.701	88.501	89.001	88.901	88.501	88.501	88.701	88.201	88.901	86.601	86.601	86.601	90.201	90.401	89.501	88.801	88.901	88.901	88.901	89.501	88.701	89.101	89.101	89.001	88.901	88.501	88.701	88.601	88.801	88.501
outgroup	120	ToMHaV_CU_Y14874.1	ToMHaV T-[Quivican] CUBA (Y14874.1)	68.601	66.701	65.901	67.501	67.301	67.201	66.201	67.601	68.101	67.801	67.301	66.801	66.801	67.701	67.201	67.501	66.001	66.301	66.301	66.301	66.901	66.401	66.401	66.301	66.801	68.101	67.701	67.001	67.601	67.401	67.601	67.001	67.001	67.601	67.001	67.201	66.801	67.101	67.001	66.601	66.401	66.101	65.901	66.401	66.801	66.901
				1	2	3	4	5	6	7	8	9	10	11	12	13	14	15	16	17	18	19	20	21	22	23	24	25	26	27	28	29	30	31	32	33	34	35	36	37	38	39	40	41	42	43	44	45	46
[truncated: 74 more columns]
