# Supplementary material for: Molecular Characterization of a Recombinant Isolate of Tomato Leaf Curl New Delhi Virus Associated with Severe Outbreaks in Zucchini Squash in Southern Italy
Source: Plants (Basel). 2023 Jun 21;12(13):2399. doi: 10.3390/plants12132399 (PMC10346446; doi:10.3390/plants12132399)
Supplement: Supplementary file 1 [file plants-12-02399-s001.zip › Table S2.xlsx]

## Sheet: DNA B 
Table S2. The pairwise nucleotide sequence identity percentages were calculated with MUSCLE included in Sequence Demarcation Tool (SDT v.1.2) for DNA-B se-quences of tomato leaf curl New Delhi virus (ToLCNDV) isolates available in the GenBank database as of 27 July 2022 and selected according to the following criteria: i) isolates from Countries in the western Mediterranean Basin (in blue); ii) i…
	1	ToLCNDV_MY_MW248678	ToLCNDV isolate 17MY120B MALAYSIA (MW248678) (Momordica charantia)	100.001
	2	ToLCNDV_IN_AY939924	ToLCNDV INDIA (AY939924) (Luffa cylindrica)	74.501	100.001
	3	ToLCNDV_IN_KC545813	ToLCNDV isolate India:Delhi:Cucumis:2012 INDIA (KC545813) (Cucumis sativus)	74.601	97.601	100.001
ICTV	4	ToLCNDV_IN_U15017.2	ToLCNDV [IN-ND-Svr-92] (U15017.2) (Lycopersicon esculentum)	75.101	97.301	97.301	100.001
	5	ToLCNDV_IN_KP235543	ToLCNDV clone VIRO 646 INDIA (KP235543) (Capsicum annuum- Chilli)	75.201	97.201	97.301	99.801	100.001
	6	ToLCNDV_IN_MK087117	ToLCNDV isolate WM1 INDIA (MK087117) (Citrullus lanatus s)	73.601	93.701	94.801	93.901	93.901	100.001
	7	ToLCNDV_IN_GU112089	ToLCNDV [India:Aurangabad:OY164A:2006] INDIA (GU112089) (Abelmoschus esculentus)	73.701	89.501	89.601	89.801	89.801	86.801	100.001
	8	ToLCNDV_IN_HQ141674	ToLCNDV-JID27 INDIA (HQ141674) (Solanum lycopersicum)	74.501	92.401	92.301	92.501	92.601	89.201	89.501	100.001
	9	ToLCNDV_IN_KF515623	ToLCNDV-[India:Junagadh:2012] INDIA (KF515623) (Solanum lycopersicum)	74.601	91.301	91.401	91.701	91.601	88.401	87.901	94.101	100.001
	10	ToLCNDV_IR_KP641674	ToLCNDV isolate UZ-M9 IRAN (KP641674) (Cucumis melo)	73.901	90.201	90.101	90.401	90.601	88.201	88.301	87.501	87.601	100.001
	11	ToLCNDV_IR_KP641676	ToLCNDV isolate UZ-C6 IRAN (KP641676) (Cucumis sativus)	73.701	90.501	90.401	90.701	90.901	88.501	88.201	87.801	87.901	98.001	100.001
	12	ToLCNDV_IN_KC874495	ToLCNDV isolate HIS-4 INDIA (KC874495) (Solanum tuberosum)	74.001	90.601	90.401	90.701	90.901	88.501	88.701	88.101	87.901	98.201	99.001	100.001
	13	ToLCNDV_IN_KC874494	ToLCNDV isolate H-SJ-2 INDIA (KC874494) (Solanum tuberosum)	73.801	90.701	90.701	91.001	91.101	88.701	88.601	88.001	88.101	98.301	99.201	99.401	100.001
	14	ToLCNDV_IN_EF043232	ToLCNDV isolate Meerut INDIA (EF043232) (Solanum tuberosum)	73.701	90.401	90.201	90.601	90.601	88.401	88.101	87.801	87.701	97.501	98.301	98.501	98.701	100.001
	15	ToLCNDV_IN_EF043233	ToLCNDV isolate Happur INDIA (EF043233) (Solanum tuberosum)	74.701	90.301	90.201	90.601	90.701	88.301	87.801	87.701	87.701	96.801	97.001	97.101	97.301	96.501	100.001
	16	ToLCNDV_IN_GU112085	ToLCNDV [India:Bangalore:OY135:2005] INDIA (GU112085) (Abelmoschus esculentus)	74.101	90.201	90.401	90.801	90.901	88.001	88.401	88.501	87.501	91.401	91.601	91.801	92.001	91.301	91.501	100.001
	17	ToLCNDV_PK_AY150305	ToLCNDV - [PkT5/6] PAKISTAN (AY150305) (Solanum lycopersicum)	75.201	90.401	90.501	90.601	90.801	87.901	86.701	88.601	87.901	89.701	89.801	89.901	90.301	89.501	89.601	90.301	100.001
minor	18	ToLCNDV_PK_EF620535	ToLCNDV [Multan:Luffa] PAKISTAN (EF620535) (Luffa cylindrica)	72.401	86.401	86.501	87.001	87.001	84.801	87.001	85.001	84.101	86.601	86.901	87.101	87.201	86.801	86.901	86.001	84.601	100.001
	19	ToLCNDV_IN_HQ264186	ToLCNDV isolate eggplant INDIA (HQ264186) (Solanum melongena)	73.901	86.801	86.901	87.301	87.201	85.201	88.601	85.701	84.501	86.801	87.101	87.501	87.401	87.001	87.201	86.801	85.501	91.301	100.001
	20	ToLCNDV_PK_KF002410	ToLCNDV isolate parthenium PAKISTAN (KF002410) (Parthenium hysterophorus)	74.201	86.201	86.201	86.501	86.401	84.401	87.801	85.001	83.801	86.201	86.601	86.901	86.901	86.401	86.801	86.001	84.801	90.501	99.301	100.001
	21	ToLCNDV_IN_KM921670	ToLCNDV India:PP78B:2013 INDIA (KM921670) (Solanum lycopersicum)	73.801	85.701	85.801	86.101	86.201	84.101	88.701	85.601	84.201	85.801	86.201	86.301	86.401	85.901	86.101	86.001	84.201	90.101	93.101	92.501	100.001
	22	ToLCNDV_IN_GU112083	ToLCNDV [India:Karnal:OY81A:2004] INDIA (GU112083) (Abelmoschus esculentus)	74.201	88.201	88.101	88.601	88.701	86.301	91.101	86.901	86.001	87.401	87.701	87.901	87.901	87.501	87.501	87.801	85.901	90.701	94.301	93.401	93.801	100.001
	23	ToLCNDV_IN_AY438563	ToLCNDV-AVT1 INDIA (AY438563) /	73.601	87.401	87.001	87.201	87.301	85.001	87.401	85.801	85.001	87.601	87.901	88.101	88.301	87.701	87.501	86.601	85.201	91.101	89.501	88.801	88.901	89.801	100.001
major	24	ToLCNDV_BD_AJ875158	ToLCNDV-[BG-Jes-Svr-05] BANGLADESH (AJ875158) (Solanum lycopersicum)	73.701	84.801	84.901	85.101	85.201	83.201	84.201	84.601	84.201	85.201	85.401	85.601	85.601	85.301	85.501	84.601	83.401	87.101	87.301	86.501	86.401	87.201	87.001	100.001
	25	ToLCNDV_PK_AJ620188	ToLCNDV [Pakistan:Solanum:1997] PAKISTAN (DQ116888) (Solanum lycopersicum)	75.701	86.301	86.601	86.401	86.401	86.201	83.801	85.601	86.901	86.101	86.101	86.601	86.401	85.901	86.101	85.901	85.601	83.101	83.901	83.201	82.601	84.501	84.001	82.601	100.001
	26	ToLCNDV_PK_DQ116882	ToLCNDV chili pepper clone PC2No10 PAKISTAN (DQ116882) (Capsicum annuum- Chilli)	74.501	87.901	87.901	87.701	87.801	86.201	85.601	87.001	87.701	87.401	87.401	87.601	87.701	87.101	87.301	87.001	86.701	83.701	85.301	84.701	83.501	85.501	84.901	85.001	91.601	100.001
	27	ToLCNDV_IN_KY780208	ToLCNDV isolate BTG-1 INDIA (KY780208) (Momordica charantia)	73.101	84.901	85.601	85.401	85.501	83.701	82.101	83.701	83.601	84.401	84.901	85.101	85.201	84.701	84.701	84.101	84.501	81.501	82.001	81.901	81.501	82.501	83.001	80.801	83.101	83.701	100.001
	28	ToLCNDV_IN_AM286435	ToLCNDV-[Pumpkin:New Delhi] INDIA (AM286435) (Cucurbita moschata)	74.201	91.201	91.201	91.201	91.201	88.701	86.301	88.601	87.601	88.701	89.001	89.201	89.201	88.601	88.601	88.301	88.201	85.501	85.701	85.101	84.501	86.201	86.801	84.301	86.301	86.701	88.001	100.001
	29	ToLCNDV_IN_JN208137	ToLCNDV isolate India:Ash gourd:2011 INDIA (JN208137) (Benincasa hispida)	73.601	90.601	91.001	90.901	90.901	88.601	86.001	88.801	87.601	88.801	88.901	89.101	89.201	88.501	88.501	88.501	88.101	85.601	85.301	84.701	84.201	85.901	86.801	83.601	85.701	87.001	87.301	96.801	100.001
	30	ToLCNDV_PK_KT948073	ToLCNDV isolate 50SA PAKISTAN (KT948073) (Cucurbita pepo)	76.101	90.001	90.001	89.901	90.101	88.201	86.101	88.001	87.301	88.501	88.501	88.701	88.801	88.201	88.301	88.801	87.601	85.301	85.101	84.401	83.801	85.401	86.401	84.101	85.801	86.401	87.801	93.301	93.201	100.001
	31	ToLCNDV_TH_AB330080	ToLCNDV [cucumber:Thailand] THAILAND (AB330080) (Cucumis sativus)	74.601	86.601	86.801	86.701	86.801	85.301	83.401	85.201	84.501	85.501	85.501	85.701	85.801	85.201	85.401	85.701	84.901	82.501	82.801	82.201	82.001	83.101	84.001	81.901	82.701	84.101	84.801	89.701	89.501	90.901	100.001
	32	ToLCNDV_TW_GU180096	ToLCNDV isolate ToLCNDV-OM TAIWAN (GU180096) (Cucumis melo)	74.201	85.601	85.401	85.301	85.401	84.001	82.701	83.601	83.101	84.501	84.701	84.801	85.001	84.301	84.501	84.501	83.401	82.101	82.301	82.101	81.801	82.601	83.601	81.601	82.401	83.301	84.701	88.101	87.901	89.101	93.001	100.001
	33	ToLCNDV_ID_AB613826	ToLCNDV [Indonesia:Java:Cucumber:2008] INDONESIA (AB613826) (Cucumis sativus)	74.601	85.401	85.401	85.401	85.501	84.101	81.401	83.401	83.001	82.901	83.001	83.301	83.201	82.801	83.501	83.701	83.001	81.101	81.501	81.201	80.501	81.601	82.201	80.201	81.501	82.601	82.801	87.301	87.301	88.501	91.201	90.401	100.001
	34	ToLCNDV_ID_LC431620	ToLCNDV-[IN:JV:Luf:17] INDONESIA (LC431620) (Luffa sp.)	74.901	85.001	85.001	84.901	85.001	83.901	81.601	83.301	83.201	83.001	83.301	83.401	83.401	83.101	83.501	83.501	83.301	81.001	82.001	81.801	81.001	81.801	82.401	81.001	81.601	82.101	83.301	87.301	87.201	88.501	91.201	89.901	93.101	100.001
	35	ToLCNDV_MY_MW248658	ToLCNDV isolate 17MY132B MALAYSIA (MW248658) (Benincasa hispida)	74.301	85.501	85.801	85.301	85.501	84.001	81.701	84.001	83.601	83.601	83.901	84.001	84.001	83.801	84.101	84.201	83.901	81.301	81.801	81.401	80.901	81.601	82.501	80.101	82.401	82.601	83.201	87.601	87.201	89.001	91.601	90.301	93.301	94.201	100.001
	36	ToLCNDV_MY_MW248676	ToLCNDV isolate 17MY167B MALAYSIA (MW248676) (Momordica charantia)	74.601	85.601	85.701	85.201	85.401	83.901	81.701	84.101	83.401	83.601	83.801	83.901	83.901	83.601	84.001	84.201	83.901	81.501	81.801	81.301	80.801	81.601	82.401	80.001	82.201	82.701	83.201	87.501	87.201	89.201	91.401	90.201	93.101	94.201	99.201	100.001
	37	ToLCNDV_MY_MW248656	ToLCNDV isolate 17MY112B MALAYSIA (MW248656) (Cucurbita pepo)	74.501	85.601	85.701	85.301	85.401	83.901	81.701	84.301	83.401	83.501	83.801	83.901	83.901	83.601	83.901	84.201	83.601	81.601	81.801	81.401	80.901	81.601	82.601	80.001	82.301	82.701	83.401	87.601	87.301	89.201	91.401	90.301	93.301	94.201	99.101	99.001	100.001
	38	ToLCNDV_MY_MW248654	ToLCNDVisolate 17MY85B MALAYSIA (MW248654) (Momordica charantia)	74.901	85.701	86.001	85.501	85.701	84.201	82.001	84.401	83.701	83.701	84.001	84.101	84.101	83.801	84.401	84.301	83.901	81.801	82.201	81.801	80.901	81.901	82.701	80.301	82.401	82.801	83.301	87.701	87.301	89.201	91.201	90.001	93.001	93.901	98.801	98.701	98.601	100.001
	39	ToLCNDV_MY_MW248664	ToLCNDV isolate 17MY140B MALAYSIA (MW248664) (Cucumis sativus)	74.001	84.401	84.501	84.401	84.501	82.901	81.001	82.801	82.401	82.501	82.501	82.601	82.601	82.401	82.901	83.001	82.901	80.301	81.201	81.001	79.901	80.601	81.301	80.601	80.601	81.201	82.301	86.101	85.901	87.201	89.601	88.401	90.801	91.801	92.301	92.201	92.201	92.401	100.001
	40	ToLCNDV_MY_MW248652	ToLCNDV isolate 17MY63B MALAYSIA (MW248652) (Cucumis sativus)	74.001	84.401	84.601	84.501	84.601	82.901	81.001	82.801	82.501	82.501	82.601	82.701	82.701	82.401	83.001	83.001	82.901	80.301	81.201	81.101	80.001	80.701	81.401	80.601	80.701	81.201	82.301	86.201	85.901	87.201	89.701	88.401	90.901	91.901	92.401	92.201	92.201	92.401	100.001	100.001
	41	ToLCNDV_MY_MW248644	ToLCNDV isolate 16MY12B MALAYSIA (MW248644) (Benincasa hispida)	73.301	84.001	84.301	84.201	84.301	83.001	80.601	82.501	81.801	82.501	82.401	82.501	82.501	82.301	82.501	82.701	82.501	79.901	80.801	80.601	79.701	80.501	81.201	80.201	80.401	81.101	82.001	85.801	85.601	87.001	89.101	88.301	90.501	91.701	92.401	92.301	92.201	92.801	96.701	96.701	100.001
	42	ToLCNDV_MY_MW248650	ToLCNDV isolate 17MY15B MALAYSIA (MW248650) (Luffa acutangula)	73.901	84.201	84.601	84.201	84.401	83.001	81.401	82.301	82.201	82.401	82.501	82.601	82.601	82.701	83.001	83.001	82.201	80.601	81.101	80.701	80.001	80.801	81.401	80.301	81.001	81.001	81.901	86.301	86.101	87.601	89.701	88.401	90.601	91.901	92.601	92.401	92.601	92.601	96.401	96.401	96.101	100.001
	43	ToLCNDV_MY_MW248640	ToLCNDV isolate 16MY9B MALAYSIA (MW248640) (Luffa acutangula)	73.401	84.601	84.301	84.301	84.401	82.901	81.201	82.501	82.001	82.601	82.701	82.801	82.901	82.601	83.001	82.801	82.501	80.201	80.601	80.201	80.001	80.801	81.801	80.201	80.701	81.201	81.901	86.501	85.901	87.001	89.601	88.101	90.701	91.501	92.401	92.201	92.301	92.401	96.401	96.501	96.001	98.101	100.001
	44	ToLCNDV_MY_MW248648	ToLCNDV isolate 17MY11B MALAYSIA (MW248648) (Luffa acutangula)	74.201	84.701	84.501	84.401	84.501	83.401	81.301	83.001	82.101	82.401	82.601	82.801	82.801	82.501	82.901	83.201	82.601	80.301	80.901	80.901	80.001	80.801	82.001	80.701	80.501	81.301	82.101	86.601	86.301	87.501	90.201	89.001	91.201	92.101	92.701	92.601	92.601	92.701	96.801	96.801	96.501	96.501	96.501	100.001
	45	ToLCNDV_MY_MW248646	ToLCNDV isolate 17MY1B MALAYSIA (MW248646) (Cucumis sativus)	74.001	84.501	84.401	84.601	84.501	83.201	81.301	82.501	82.301	82.101	82.301	82.401	82.401	82.201	82.601	83.001	82.401	80.301	81.101	80.801	79.901	80.701	82.101	80.201	80.701	81.601	81.801	86.401	85.801	87.301	90.101	88.701	90.901	91.901	92.501	92.301	92.301	92.501	96.301	96.401	96.101	96.201	95.901	96.901	100.001
	46	ToLCNDV_MY_MW248642	ToLCNDV isolate 16MY10B MALAYSIA (MW248642) (Cucumis sativus)	74.601	84.501	84.701	84.601	84.701	83.201	81.601	83.201	82.701	82.601	83.001	83.101	83.101	82.801	82.801	83.001	82.701	80.501	81.301	81.101	80.101	81.101	82.401	80.901	80.801	81.601	82.801	86.701	86.201	87.701	90.401	89.201	91.201	92.401	93.001	92.801	92.801	92.701	96.301	96.301	96.101	96.201	96.501	97.201	96.601	100.001
	47	ToLCNDV_MY_MT912476	ToLCNDV isolate 16MY1 MALAYSIA (MT912475) (Cucumis melo)	74.001	84.601	84.801	84.601	84.701	83.401	81.001	82.401	83.001	82.301	82.601	82.601	82.601	82.501	82.801	83.201	82.701	80.101	80.801	80.901	80.201	80.601	81.901	80.301	81.301	81.401	82.301	86.501	86.501	88.101	90.301	89.101	91.301	92.401	93.301	93.201	93.201	93.301	94.701	94.801	94.601	94.801	94.701	95.401	94.601	95.501
	48	ToLCNDV_ID_LC511780	ToLCNDV-[BACu-20] INDONESIA (LC511780) (Cucumis sativus)	75.101	86.201	86.001	85.601	85.701	84.801	82.601	84.501	83.801	84.601	84.801	85.001	85.001	84.701	84.601	84.701	83.801	82.001	82.501	82.301	81.501	82.601	83.101	81.701	82.701	82.801	84.001	88.101	88.001	89.301	92.101	90.601	92.701	94.001	94.601	94.501	94.501	94.401	93.601	93.601	93.501	93.901	93.501	94.001	93.601	94.201
	49	ToLCNDV_MY_MW248666	ToLCNDV isolate 17MY143B MALAYSIA (MW248666) (Cucumis sativus)	74.601	85.701	85.701	85.601	85.801	84.301	82.301	84.001	83.301	83.901	84.201	84.401	84.301	84.101	84.301	84.701	84.201	81.501	82.501	82.301	81.401	81.901	82.601	80.601	82.201	82.901	83.801	88.101	87.901	89.301	92.001	90.901	93.001	94.301	95.101	94.901	95.001	95.001	93.301	93.301	93.101	93.301	93.001	93.601	93.401	93.501
	50	ToLCNDV_MY_MW248662	ToLCNDV isolate 17MY137B MALAYSIA (MW248662) (Benincasa hispida)	74.001	85.301	85.401	85.301	85.401	83.601	82.101	83.701	83.001	83.401	83.601	83.701	83.701	83.301	83.501	83.801	83.401	80.901	81.701	81.601	81.001	81.601	82.701	80.401	81.901	81.901	83.301	87.401	87.401	88.701	91.501	90.001	92.001	93.201	94.201	94.101	94.001	94.001	92.201	92.301	92.201	92.301	92.101	92.501	92.401	92.601
	51	ToLCNDV_MY_MW248672	ToLCNDV isolate 17MY150B MALAYSIA (MW248672) (Cucumis sativus)	74.101	85.301	85.301	85.101	85.201	83.901	81.801	83.601	83.001	83.201	83.601	83.901	83.501	83.301	83.401	84.001	83.701	81.201	81.801	81.601	80.801	81.501	82.501	80.901	81.601	82.001	83.001	87.401	87.301	88.501	91.201	90.001	92.401	93.801	94.701	94.601	94.501	94.501	92.801	92.901	92.701	93.101	92.701	93.101	92.901	93.401
	52	ToLCNDV_MY_MW248670	ToLCNDV isolate 17MY149B MALAYSIA (MW248670)(Cucumis sativus)	74.101	85.601	85.401	85.601	85.801	84.201	82.001	83.801	83.301	83.001	83.301	83.401	83.401	83.101	83.601	84.101	83.501	81.201	81.501	81.301	80.701	81.501	82.001	80.301	82.201	82.401	83.101	87.201	87.201	88.201	91.301	90.001	92.201	93.401	94.201	94.001	94.201	93.901	92.401	92.401	92.201	92.601	92.301	92.801	92.501	93.001
	53	ToLCNDV_MY_MW248674	ToLCNDV isolate 17MY152B MALAYSIA (MW248674) (Cucumis sativus)	74.801	85.301	85.801	85.301	85.501	84.001	82.201	83.901	83.501	83.601	83.901	84.001	84.001	83.701	84.101	84.501	83.401	81.501	82.001	81.701	81.101	81.801	82.601	80.901	82.201	82.901	83.401	87.601	87.401	89.001	91.701	90.601	92.801	93.701	95.201	95.001	95.001	95.001	92.301	92.401	92.401	92.801	92.401	92.901	92.501	93.101
	54	ToLCNDV_MY_MW248668	ToLCNDV isolate 17MY146B MALAYSIA (MW248668) (Cucumis sativus)	74.301	85.801	85.901	85.701	85.801	84.401	82.601	84.301	83.501	83.601	83.901	84.001	84.001	83.701	83.901	84.201	83.601	81.501	82.201	82.001	81.501	82.001	82.701	80.601	82.601	82.801	83.401	87.401	87.501	89.401	91.801	90.501	92.901	93.901	94.801	94.601	94.701	94.401	92.801	92.801	92.601	93.001	92.701	93.201	92.901	93.501
strain ES	55	ToLCNDVLe_IT_OQ262955	ToLCNDV-ES-[IT-Ap-Zu-Le18] ITALY (OQ262955) (Cucurbita pepo)	74.301	82.001	82.701	82.901	82.901	81.901	80.101	81.701	81.901	80.801	81.201	81.201	81.501	81.201	81.701	81.401	82.101	80.301	80.001	79.501	78.901	80.301	79.901	80.101	82.901	81.501	80.001	81.801	82.201	82.401	79.301	79.201	78.901	79.001	79.901	79.701	80.001	80.001	79.701	79.801	79.001	79.201	79.301	79.301	79.901	79.801
	56	ToLCNDV_ES_KF749227	ToLCNDV isolate Murcia 8.1 SPAIN (KF749227) (Cucurbita pepo)	74.701	82.201	82.101	82.401	82.501	81.701	80.101	81.901	82.101	80.901	81.301	81.401	81.701	81.201	81.901	81.601	82.401	80.201	80.301	79.601	79.501	80.601	80.201	80.201	83.101	82.001	79.901	82.101	82.301	82.301	79.401	79.701	79.201	78.601	79.701	79.601	79.801	79.801	79.501	79.601	78.901	79.001	78.801	79.301	79.401	79.201
	57	ToLCNDV_ES_KF749228	ToLCNDV isolate Murcia 11.1 SPAIN (KF749228) (Cucurbita pepo)	74.701	82.201	82.101	82.401	82.501	81.701	80.101	81.901	82.101	80.901	81.301	81.401	81.701	81.201	81.901	81.601	82.401	80.201	80.301	79.601	79.501	80.601	80.201	80.201	83.101	82.001	79.901	82.101	82.301	82.301	79.401	79.701	79.201	78.601	79.701	79.601	79.801	79.801	79.501	79.601	78.901	79.001	78.801	79.301	79.401	79.201
	58	ToLCNDV_ES_LC596383	ToLCNDV ES-Alm-Cuc-16 SPAIN (LC596383) (Cucumis sativus)	74.701	82.201	82.101	82.501	82.501	81.601	80.201	81.801	82.001	80.801	81.201	81.301	81.601	81.101	81.901	81.701	82.101	80.201	80.201	79.801	79.001	80.501	80.201	80.201	83.001	81.801	79.501	82.101	82.201	82.301	79.201	79.601	79.001	78.701	79.901	79.601	80.001	79.901	79.401	79.401	78.701	78.801	78.801	79.101	79.101	79.301
	59	ToLCNDV_ES_KF749226	ToLCNDV isolate Almeria 661 SPAIN (KF749226) (Cucurbita pepo)	74.701	82.301	82.301	82.501	82.601	81.801	80.201	81.901	82.101	81.001	81.301	81.301	81.601	81.101	82.001	81.701	82.301	80.301	80.501	79.901	79.401	80.701	80.201	80.101	83.301	81.901	79.901	82.201	82.201	82.401	79.501	79.901	79.401	78.801	79.801	79.701	79.801	79.901	79.701	79.701	79.001	79.101	78.901	79.301	79.501	79.301
	60	ToLCNDV_ES_KT175407	ToLCNDV tomato A5-7 SPAIN (KT175407) (Solanum lycopersicum)	74.701	82.301	82.301	82.501	82.601	81.801	80.201	81.901	82.101	81.001	81.301	81.301	81.601	81.101	82.001	81.701	82.301	80.301	80.501	79.901	79.401	80.701	80.201	80.101	83.301	81.901	79.901	82.201	82.201	82.401	79.501	79.901	79.401	78.801	79.801	79.701	79.801	79.901	79.701	79.701	79.001	79.101	78.901	79.301	79.501	79.301
	61	ToLCNDV_ES_KF891467	ToLCNDV isolate ToLCNDV-Spain-Almeria SPAIN (KF891467) (Cucurbita pepo)	74.701	82.301	82.301	82.501	82.601	81.801	80.201	81.901	82.101	81.001	81.301	81.301	81.601	81.101	82.001	81.701	82.301	80.301	80.501	79.901	79.401	80.701	80.201	80.101	83.301	81.901	79.901	82.201	82.201	82.401	79.501	79.901	79.401	78.801	79.801	79.701	79.801	79.901	79.701	79.701	79.001	79.101	78.901	79.301	79.501	79.301
	62	ToLCNDV_ES_KM977734	ToLCNDV isolate tomato-A4 SPAIN (KM977734) (Solanum lycopersicum)	74.701	82.301	82.301	82.501	82.601	81.801	80.201	81.901	82.101	81.001	81.301	81.301	81.601	81.101	82.001	81.701	82.301	80.301	80.501	79.901	79.401	80.701	80.201	80.101	83.301	81.801	79.901	82.201	82.201	82.301	79.501	79.901	79.401	78.801	79.801	79.701	79.801	79.901	79.701	79.701	79.001	79.101	78.901	79.301	79.501	79.301
	63	ToLCNDV_MA_MG098231	ToLCNDV isolate Agadir MOROCCO (MG098231) (Cucurbita pepo)	74.701	82.201	82.101	82.301	82.401	81.601	80.001	81.601	82.001	80.701	81.101	81.201	81.501	81.201	81.701	81.801	82.101	80.101	80.201	79.901	79.101	80.501	80.001	80.101	83.101	81.701	79.801	81.901	82.101	82.201	79.201	79.801	79.201	78.801	79.801	79.701	79.901	79.901	79.601	79.701	78.901	79.201	79.001	79.501	79.701	79.301
	64	ToLCNDV_IT_MF688671	ToLCNDV isolate Cum-45/16 ITALY (MF688671) (Cucurbita moschata)	74.501	81.901	81.901	82.101	82.101	81.501	79.901	81.601	81.801	80.901	81.001	81.001	81.301	80.801	81.601	81.501	82.101	79.601	80.001	79.501	78.901	80.301	79.601	79.601	82.801	81.701	79.901	81.801	81.901	82.101	79.001	78.801	78.601	78.701	79.901	79.801	79.901	79.901	79.201	79.301	78.801	78.001	78.501	79.201	79.601	78.801
outgroup	65	ToMHaV_CU_Y14875.1	ToMHaV T-[Quivican] CUBA (Y14875.1)	56.101	56.701	57.501	57.101	57.001	57.701	58.101	57.701	56.701	57.601	57.801	58.301	57.901	58.001	57.901	58.901	57.801	59.301	57.701	58.001	58.101	58.401	57.101	57.401	57.201	57.701	57.401	56.901	57.101	58.001	57.801	57.201	59.001	58.401	57.201	57.101	57.901	57.401	57.101	57.101	57.501	57.601	57.601	56.501	57.401	58.101
				1	2	3	4	5	6	7	8	9	10	11	12	13	14	15	16	17	18	19	20	21	22	23	24	25	26	27	28	29	30	31	32	33	34	35	36	37	38	39	40	41	42	43	44	45	46
[truncated: 19 more columns]
