# Supplementary material for: Molecular Characterization of a Recombinant Isolate of Tomato Leaf Curl New Delhi Virus Associated with Severe Outbreaks in Zucchini Squash in Southern Italy
Source: Plants (Basel). 2023 Jun 21;12(13):2399. doi: 10.3390/plants12132399 (PMC10346446; doi:10.3390/plants12132399)
Supplement: Supplementary file 1 [file plants-12-02399-s001.zip › Table S3.xlsx]

## Sheet: AC1
Table S3. The pairwise nucleotide sequence identity percentages were calculated with MUSCLE included in Sequence Demarcation Tool (SDT v.1.2) for AC1 sequences of tomato leaf curl New Delhi virus (ToLCNDV) isolates available in the GenBank database as of 27 July 2022 and selected according to the following criteria: i) isolates from Countries in the western Mediterranean Basin (in blue); ii) isol…
	1	ToLCNDV_IN_DQ629101	100.001
	2	ToLCNDV_IN_DQ629102	80.101	100.001
ICTV	3	ToLCNDV_IN_KF551592	85.301	74.701	100.001
event 5	4	ToLCNDV_IN_FN645905	79.001	70.601	78.201	100.001
	5	ToLCNDV_IN_MK087116	79.201	71.101	78.301	97.501	100.001
	6	ToLCNDV_IN_KY780207	78.901	71.001	79.601	95.801	95.201	100.001
	7	ToLCNDV_MY_MW248671	76.201	72.301	79.501	84.901	84.401	84.701	100.001
	8	ToLCNDV_MY_MW248667	76.801	72.601	79.801	85.101	84.701	84.801	98.601	100.001
	9	ToLCNDV_BD_KM383744	75.401	70.701	80.301	84.901	84.501	85.301	90.901	91.201	100.001
	10	ToLCNDV_BD_KM383737	75.501	70.701	81.001	85.801	85.201	86.201	91.001	91.201	97.801	100.001
	11	ToLCNDV_IN_KF551590	75.001	70.701	80.401	85.201	84.701	85.401	90.401	90.501	96.201	97.201	100.001
	12	ToLCNDV_BD_KM383736	75.301	70.601	81.101	85.201	84.701	85.401	90.801	91.001	96.601	97.701	97.601	100.001
	13	ToLCNDV_TH_AB330079	74.701	70.701	79.901	84.701	84.201	85.101	91.501	91.501	96.901	96.601	96.101	96.901	100.001
	14	ToLCNDV_TH_AB368447	74.501	70.701	79.701	84.901	84.301	85.201	91.301	91.301	96.701	96.401	95.901	96.701	99.601	100.001
	15	ToLCNDV_TH_AF102276	75.301	71.201	80.701	85.001	84.801	84.601	91.101	90.801	96.201	95.901	95.301	96.101	97.401	97.201	100.001
	16	ToLCNDV_ID_AB613825	74.401	70.801	78.301	83.501	82.901	83.801	89.901	90.001	94.301	93.901	93.601	94.101	95.201	95.001	94.901	100.001
	17	ToLCNDV_TH_JN809814	74.801	71.201	80.001	85.601	84.801	85.201	91.401	91.301	96.101	96.101	95.301	96.201	97.301	97.201	96.501	94.801	100.001
	18	ToLCNDV_TW_GU180095	74.401	70.401	80.101	84.601	84.301	84.801	91.801	91.601	96.001	95.901	95.201	96.101	97.201	97.101	96.801	94.801	96.801	100.001
	19	ToLCNDV_TH_KU992383	74.501	70.001	79.601	83.901	83.301	84.301	91.501	91.501	95.801	95.601	94.801	95.801	96.901	96.701	96.101	94.401	96.201	97.001	100.001
	20	ToLCNDV_ID_LC511775	74.701	70.001	79.701	84.401	83.701	84.601	92.201	91.901	95.901	96.001	95.201	96.201	96.901	96.701	96.601	94.701	96.701	97.501	97.101	100.001
	21	ToLCNDV_IN__MT316390	74.701	70.001	79.701	84.401	83.701	84.601	92.201	91.901	95.901	96.001	95.201	96.201	96.901	96.701	96.601	94.701	96.701	97.501	97.101	100.001	100.001
	22	ToLCNDV_MY_MW248657	74.501	70.701	80.001	84.901	84.201	85.101	92.101	91.801	95.901	96.001	95.401	96.301	97.101	96.901	96.401	94.701	97.001	97.101	97.001	98.001	98.001	100.001
	23	ToLCNDV_MY_MW248655	74.801	70.701	80.101	85.401	84.701	85.501	92.301	92.001	96.101	96.401	95.801	96.501	97.201	97.101	96.601	95.001	96.901	97.301	97.201	98.301	98.301	98.701	100.001
	24	ToLCNDV_MY_MW248673	74.601	70.401	80.101	85.201	84.501	85.201	91.901	91.901	95.501	96.001	95.301	95.901	96.701	96.301	95.901	94.201	96.101	96.301	96.101	97.101	97.101	97.601	98.301	100.001
	25	ToLCNDV_MY_MW248665	74.701	70.701	79.901	84.901	84.301	84.801	92.001	91.701	95.901	95.901	95.201	96.101	96.801	96.601	96.501	94.801	96.601	97.101	96.901	97.901	97.901	98.301	98.601	97.801	100.001
	26	ToLCNDV_MY_MT912475	73.801	70.101	79.001	84.001	83.401	84.301	91.301	91.101	95.001	95.101	94.501	95.301	95.901	95.801	95.501	94.001	95.901	96.201	96.001	97.101	97.101	97.401	98.001	96.801	97.801	100.001
	27	ToLCNDV_MY_MW248649	74.801	69.901	79.101	84.201	83.601	84.501	91.201	91.001	93.801	94.001	93.201	94.001	94.401	94.201	94.101	92.601	93.901	94.801	94.301	95.201	95.201	95.001	95.501	94.601	95.101	95.401	100.001
	28	ToLCNDV_MY_MW248645	75.901	70.801	81.001	83.001	82.401	83.801	89.501	89.301	93.101	93.401	92.501	93.201	93.001	92.801	92.901	91.301	92.701	93.501	93.401	93.901	93.901	93.901	94.301	93.601	94.001	94.301	97.801	100.001
	29	ToLCNDV_MY_MW248643	74.501	70.101	79.201	84.601	83.901	84.801	90.901	90.601	94.301	94.501	93.401	93.801	94.401	94.201	93.901	92.401	93.901	94.701	94.101	95.101	95.101	95.201	95.701	94.601	95.301	95.701	98.101	98.901	100.001
	30	ToLCNDV_MY_MW248639	74.501	70.101	79.201	84.601	83.901	84.801	90.901	90.601	94.301	94.501	93.401	93.801	94.401	94.201	93.901	92.401	93.901	94.701	94.101	95.101	95.101	95.201	95.701	94.601	95.301	95.701	98.101	98.901	100.001	100.001
	31	ToLCNDV_MY_MW248647	74.901	70.501	78.701	84.701	84.001	84.901	90.601	90.601	94.201	94.101	93.701	94.101	94.101	93.901	93.801	92.101	93.601	94.201	94.001	94.801	94.801	94.801	95.301	94.501	94.901	94.801	96.001	96.701	96.701	96.701	100.001
	32	ToLCNDV_MY_MW248651	74.701	70.301	78.501	84.401	83.901	84.601	90.501	90.301	93.901	93.801	93.501	93.801	94.001	93.801	93.701	92.001	93.501	94.101	93.701	94.701	94.701	94.801	95.201	94.401	94.901	94.701	95.801	96.401	96.401	96.401	99.201	100.001
	33	ToLCNDV_MY_MW248641	74.601	70.301	79.401	84.301	83.501	84.401	90.501	90.201	95.101	95.001	94.301	94.701	95.201	95.001	94.801	92.701	94.801	95.101	94.901	96.001	96.001	96.101	96.701	95.501	96.301	96.501	94.901	95.401	96.401	96.401	96.201	96.101	100.001
	34	ToLCNDV_MY_MW248675	74.801	70.401	80.001	84.801	84.201	84.901	92.201	92.101	95.801	95.901	95.301	96.401	97.001	96.801	96.201	94.301	96.601	97.401	96.901	98.001	98.001	98.001	98.501	97.301	98.201	97.401	95.201	93.901	95.301	95.301	95.001	94.801	96.301	100.001
	35	ToLCNDV_ID_LC431619	75.001	71.001	80.101	85.301	84.801	85.201	91.501	91.301	95.201	95.401	94.801	95.601	96.101	95.901	95.901	94.801	96.001	96.901	96.701	97.201	97.201	97.701	98.001	97.001	97.601	97.101	94.701	93.601	94.801	94.801	94.301	94.201	95.801	97.901	100.001
	36	ToLCNDV_MY_MW248669	74.501	71.401	79.801	84.601	83.901	84.901	92.101	92.201	96.101	96.201	95.201	96.001	96.801	96.601	96.301	94.401	96.901	97.001	97.201	97.901	97.901	98.201	98.201	97.101	98.101	97.101	94.801	94.001	95.201	95.201	94.701	94.601	95.901	98.001	97.201	100.001
	37	ToLCNDV_MY_MW248677	75.201	70.801	80.101	84.801	84.201	84.901	92.301	92.401	96.201	96.101	95.301	96.401	97.001	96.801	96.501	94.401	97.001	97.201	97.101	97.901	97.901	98.301	98.301	97.101	98.201	97.101	94.701	93.701	94.801	94.801	94.701	94.501	96.001	98.301	97.301	98.901	100.001
	38	ToLCNDV_MY_MW248663	74.701	70.801	79.601	84.701	84.001	85.001	92.601	92.201	96.001	96.201	95.301	96.401	97.101	97.001	96.701	94.801	97.101	97.401	97.201	98.301	98.301	98.301	98.301	97.101	98.001	97.101	95.001	93.801	95.001	95.001	94.701	94.601	96.001	98.301	97.401	98.201	98.501	100.001
	39	ToLCNDV_MY_MW248661	74.501	70.801	79.801	84.601	83.901	85.001	92.101	92.001	95.901	95.901	95.301	96.001	97.101	97.001	96.501	94.601	96.801	97.201	97.201	97.901	97.901	98.101	98.401	97.201	97.901	97.101	94.801	93.901	95.001	95.001	94.601	94.501	96.001	97.901	97.501	98.101	98.201	98.701	100.001
strain ES	40	ToLCNDVLe_IT_OQ262954	75.501	69.601	78.701	83.501	83.601	84.201	86.301	86.701	91.301	91.301	90.401	91.201	90.501	90.301	89.801	89.001	90.301	90.401	90.001	90.401	90.401	90.301	90.501	89.701	90.301	89.601	89.101	88.001	89.401	89.401	89.801	89.701	90.301	90.301	90.101	90.301	90.501	90.501	90.401	100.001
	41	ToLCNDV_ES_KF749224	75.401	69.601	78.801	83.601	83.701	84.301	86.201	86.601	91.301	91.401	90.501	91.301	90.601	90.401	89.901	89.201	90.401	90.501	89.901	90.501	90.501	90.401	90.601	89.801	90.501	89.701	89.201	88.101	89.501	89.501	89.901	89.801	90.401	90.401	90.201	90.401	90.601	90.601	90.501	99.801	100.001
	42	ToLCNDV_ES_KF749223	75.101	69.401	78.501	83.401	83.501	84.101	86.101	86.601	91.301	91.301	90.401	91.201	90.501	90.301	89.801	89.101	90.301	90.401	89.601	90.401	90.401	90.301	90.501	89.701	90.401	89.601	89.101	88.001	89.401	89.401	89.801	89.701	90.301	90.301	90.101	90.101	90.501	90.501	90.401	99.501	99.701	100.001
	43	ToLCNDV_ES_KT175406	75.201	69.501	78.601	83.501	83.601	84.201	86.201	86.601	91.301	91.401	90.501	91.301	90.601	90.401	89.901	89.201	90.401	90.501	89.701	90.501	90.501	90.401	90.601	89.801	90.501	89.701	89.201	88.101	89.501	89.501	89.901	89.801	90.401	90.401	90.101	90.201	90.601	90.601	90.501	99.601	99.801	99.901	100.001
	44	ToLCNDV_ES_KF891468	75.201	69.501	78.601	83.401	83.501	84.101	86.001	86.501	91.201	91.301	90.301	91.101	90.401	90.201	89.701	89.001	90.201	90.301	89.701	90.301	90.301	90.201	90.401	89.601	90.301	89.501	89.001	87.901	89.301	89.301	89.701	89.601	90.201	90.201	90.101	90.201	90.401	90.401	90.301	99.601	99.801	99.701	99.801	100.001
	45	ToLCNDV_ES_LC596380	75.301	69.501	78.701	83.501	83.601	84.201	86.101	86.601	91.301	91.301	90.401	91.201	90.501	90.301	89.801	89.101	90.301	90.401	89.801	90.401	90.401	90.301	90.501	89.701	90.401	89.601	89.101	88.001	89.401	89.401	89.801	89.701	90.301	90.301	90.101	90.301	90.501	90.501	90.401	99.701	99.901	99.801	99.901	99.901	100.001
	46	ToLCNDV_ES_KM977733	75.201	69.501	78.601	83.401	83.501	84.101	86.101	86.601	91.201	91.301	90.301	91.101	90.401	90.201	89.801	89.101	90.201	90.401	89.801	90.401	90.401	90.301	90.501	89.601	90.401	89.601	89.101	88.001	89.401	89.401	89.801	89.701	90.301	90.301	90.101	90.301	90.501	90.501	90.401	99.601	99.801	99.701	99.801	99.801	99.901	100.001
	47	ToLCNDV_MA_MG098230	75.401	69.801	78.801	83.401	83.501	84.101	86.201	86.601	91.201	91.301	90.501	91.101	90.401	90.201	89.701	88.901	90.201	90.301	89.901	90.301	90.301	90.201	90.401	89.601	90.101	89.501	89.001	87.901	89.301	89.301	89.701	89.601	90.201	90.201	90.201	90.201	90.401	90.401	90.301	99.501	99.401	99.201	99.301	99.301	99.401	99.301	100.001
	48	ToLCNDV_ES_KF749225	75.301	69.701	78.701	83.601	83.701	83.901	86.101	86.601	91.301	91.301	90.501	91.101	90.401	90.201	89.701	89.201	90.201	90.301	89.701	90.301	90.301	90.201	90.401	89.601	90.301	89.501	89.001	88.001	89.401	89.401	90.001	89.901	90.401	90.201	90.101	90.301	90.401	90.401	90.301	99.401	99.501	99.301	99.401	99.401	99.401	99.401	99.001
	49	ToLCNDV_IT_MF688670	75.001	69.501	79.001	84.001	83.701	84.401	86.601	87.001	91.501	91.701	91.001	91.701	90.801	90.601	90.001	89.301	90.701	90.701	90.101	90.601	90.601	90.701	90.801	90.101	90.801	89.801	89.201	88.201	89.501	89.501	89.901	89.601	90.401	90.501	90.401	90.701	90.901	90.901	90.801	98.501	98.701	98.401	98.501	98.501	98.601	98.501	98.201
event 3	50	ToLCNDV_IN_KP191047	75.101	70.101	79.401	83.101	82.901	84.001	87.601	87.801	91.501	91.901	90.901	91.301	90.801	90.601	90.101	88.701	90.401	90.701	90.401	91.101	91.101	91.001	91.401	90.801	91.201	90.501	90.501	90.701	91.301	91.301	91.101	90.601	91.501	91.101	90.701	91.001	91.101	90.801	91.001	91.301	91.301	91.301	91.301	91.201	91.301	91.201	91.001
ICTV	51	ToLCNDV_BD_EF450316	75.301	70.001	78.001	81.701	81.101	81.301	85.201	85.501	89.001	89.901	89.001	89.401	89.001	88.901	88.301	87.201	89.101	88.401	88.401	88.801	88.801	89.001	89.101	88.801	89.001	88.201	87.801	87.001	87.901	87.901	87.801	87.801	88.701	89.001	88.601	88.701	89.001	88.501	88.601	89.301	89.401	89.301	89.401	89.201	89.301	89.201	89.101
event 4	52	ToLCNDV_IN_KT426907	75.701	70.201	79.201	83.401	83.101	84.101	87.801	88.101	92.601	92.901	92.001	93.101	92.201	92.101	91.601	90.101	91.801	91.901	91.701	91.901	91.901	91.901	92.001	91.901	92.301	91.001	90.701	89.701	90.701	90.701	91.101	90.801	91.501	92.001	91.901	92.201	92.001	92.001	92.001	91.901	92.001	91.801	91.901	91.801	91.901	91.801	91.601
	53	ToLCNDV_IN_KT426906	75.001	70.201	79.101	84.001	83.601	84.601	88.301	88.801	92.901	93.201	92.301	93.401	92.601	92.501	91.901	90.401	91.901	92.401	92.201	92.201	92.201	92.401	92.301	92.201	92.501	91.401	91.001	89.901	91.101	91.101	91.401	91.201	92.001	92.301	92.201	91.901	92.301	92.301	92.401	92.401	92.401	92.301	92.401	92.301	92.401	92.301	92.101
	54	ToLCNDV_IN_KT426903	74.801	70.301	79.001	84.001	83.601	84.501	88.401	88.901	93.101	93.401	92.401	93.601	92.801	92.701	92.101	90.401	92.101	92.501	92.401	92.401	92.401	92.501	92.401	92.401	92.701	91.701	91.301	90.301	91.401	91.401	91.801	91.501	92.401	92.401	92.401	92.101	92.401	92.401	92.601	92.501	92.601	92.401	92.501	92.401	92.501	92.401	92.301
	55	ToLCNDV_IN_KT426905	74.801	70.501	78.901	84.301	83.901	84.601	88.401	88.901	93.101	93.201	92.401	93.501	92.801	92.701	92.401	90.301	92.401	92.501	92.401	92.401	92.401	92.501	92.401	92.401	92.701	91.501	91.201	90.101	91.301	91.301	91.501	91.301	92.101	92.401	92.601	92.101	92.401	92.401	92.601	92.301	92.401	92.201	92.301	92.201	92.301	92.201	92.101
	56	ToLCNDV_IN_KT426904	75.101	70.601	79.601	84.501	84.101	84.401	88.601	89.001	93.001	93.301	92.201	93.101	92.701	92.601	92.001	90.501	92.001	92.501	92.301	92.201	92.201	92.401	92.401	92.401	92.601	91.801	91.301	90.201	91.301	91.301	91.301	91.101	92.201	92.401	92.301	92.001	92.401	92.401	92.501	91.801	91.901	91.701	91.801	91.701	91.801	91.701	91.501
	57	ToLCNDV_IN_KP868764	75.801	71.001	79.001	85.701	85.301	86.601	87.701	87.801	93.301	94.401	93.401	94.101	92.601	92.401	92.201	90.601	92.701	92.201	91.901	92.101	92.101	92.201	92.501	92.001	92.201	91.501	91.301	90.601	91.401	91.401	91.601	91.301	92.101	92.301	92.001	92.101	92.201	92.401	92.301	92.401	92.401	92.301	92.401	92.301	92.401	92.301	92.101
	58	ToLCNDV_PK_AM747291	75.901	70.601	80.701	86.601	85.201	86.601	89.001	89.101	93.201	94.301	93.401	94.101	93.601	93.401	92.401	91.601	93.401	93.001	92.401	92.701	92.701	93.001	93.301	92.801	92.901	92.201	91.601	91.001	92.001	92.001	91.901	91.601	92.201	92.901	92.401	93.001	92.901	93.001	92.701	90.401	90.501	90.201	90.301	90.301	90.401	90.301	90.301
	59	ToLCNDV_MY_MW248653	76.101	71.101	81.401	87.001	85.801	87.501	89.101	89.301	94.301	94.901	94.201	95.001	94.001	93.801	93.601	92.301	93.701	94.101	93.401	93.601	93.601	93.901	94.201	93.901	93.901	92.901	91.601	91.001	92.001	92.001	92.101	91.801	92.601	93.701	93.801	93.801	94.101	93.701	93.501	91.201	91.301	91.101	91.201	91.101	91.201	91.101	91.101
	60	ToLCNDV_IN_AM286433	75.701	70.901	81.301	84.601	84.001	85.101	89.601	89.901	94.501	95.001	94.601	95.201	94.101	93.901	93.401	92.001	93.701	93.801	93.101	93.401	93.401	93.601	93.801	93.401	93.501	92.801	92.401	91.101	92.501	92.501	92.601	92.401	92.901	93.401	93.201	93.601	93.701	93.501	93.401	91.801	91.901	91.701	91.801	91.701	91.801	91.701	91.501
	61	ToLCNDV_IN_JN208136	75.401	70.701	81.101	84.301	83.701	84.701	89.301	89.601	94.101	94.701	94.201	94.801	93.701	93.601	93.001	91.701	93.401	93.501	92.701	93.001	93.001	93.301	93.501	93.001	93.101	92.401	92.001	90.701	92.201	92.201	92.401	92.201	92.501	93.001	92.801	93.301	93.401	93.101	93.001	91.401	91.501	91.301	91.401	91.301	91.401	91.301	91.201
	62	ToLCNDV_IN_AM286434	75.701	71.101	81.501	84.701	84.101	85.201	89.701	90.001	94.701	95.201	94.701	95.401	94.301	94.101	93.601	92.101	93.901	94.001	93.301	93.601	93.601	93.801	94.001	93.601	93.601	93.001	92.501	91.301	92.701	92.701	92.601	92.401	92.901	93.601	93.401	93.801	93.901	93.601	93.601	92.001	92.101	91.901	92.001	91.901	92.001	91.901	91.701
	63	ToLCNDV_IN_JN129254	74.201	70.901	80.801	83.701	83.601	84.401	89.201	89.201	93.201	94.001	93.601	94.201	93.401	93.301	92.501	91.301	92.401	92.901	92.801	92.901	92.901	92.801	93.101	92.501	92.801	92.201	91.701	90.401	91.401	91.401	91.401	91.301	92.001	92.501	92.401	92.701	92.901	92.801	92.801	91.301	91.401	91.301	91.401	91.301	91.301	91.301	91.401
	64	ToLCNDV_PK_AJ620187	75.001	70.501	82.001	84.301	84.001	85.001	89.601	89.901	94.301	95.001	94.401	94.901	94.101	93.901	93.501	92.301	93.601	93.601	93.401	93.701	93.701	93.801	94.001	93.601	93.601	93.101	92.501	91.401	92.501	92.501	92.301	92.201	93.301	93.601	93.401	93.601	93.801	93.701	93.601	91.601	91.701	91.601	91.701	91.501	91.601	91.501	91.701
	65	ToLCNDV_PK_DQ116880	74.701	70.601	81.201	84.301	83.801	84.701	89.801	90.101	94.601	95.401	94.901	95.501	94.201	94.001	93.501	92.301	93.801	93.801	93.501	93.701	93.701	93.801	94.001	93.601	93.601	93.101	92.401	91.401	92.401	92.401	92.401	92.401	92.901	93.601	93.401	93.701	94.001	93.801	93.601	91.501	91.601	91.501	91.601	91.401	91.501	91.401	91.601
	66	ToLCNDV_IN_JX460805	75.501	70.601	81.801	83.601	83.001	84.301	89.501	89.801	93.401	94.301	93.801	94.401	93.401	93.201	92.501	91.501	93.101	92.801	92.401	93.001	93.001	93.301	93.101	92.601	92.801	92.401	91.801	90.601	91.801	91.801	91.601	91.301	92.401	92.901	92.801	93.101	93.301	93.301	92.901	91.101	91.201	91.101	91.201	91.001	91.101	91.001	91.201
ICTV	67	ToLCNDV_IN_U15015.2	75.501	70.701	81.301	83.801	83.001	84.301	89.301	89.601	93.701	94.601	94.001	94.601	93.601	93.401	92.901	91.901	93.501	93.201	92.901	93.201	93.201	93.401	93.301	92.801	93.001	92.701	92.001	91.001	92.101	92.101	91.901	91.601	92.501	92.901	93.001	93.401	93.601	93.601	93.201	91.101	91.201	91.101	91.201	91.001	91.101	91.001	91.201
	68	ToLCNDV_PK_FN435310	75.501	70.701	81.301	83.801	83.001	84.301	89.301	89.601	93.701	94.601	94.001	94.601	93.601	93.401	92.901	91.901	93.501	93.201	92.901	93.201	93.201	93.401	93.301	92.801	93.001	92.701	92.001	91.001	92.101	92.101	91.901	91.601	92.501	92.901	93.001	93.401	93.601	93.601	93.201	91.101	91.201	91.101	91.201	91.001	91.101	91.001	91.201
	69	ToLCNDV_IN_HQ141673	75.401	71.401	82.501	83.601	83.301	84.001	89.001	89.101	93.401	94.201	93.901	94.401	93.401	93.201	92.801	91.501	92.901	92.701	92.601	92.701	92.701	92.901	93.101	92.601	92.801	92.301	91.501	90.601	91.601	91.601	91.501	91.301	92.201	92.801	92.701	93.001	93.001	92.901	92.601	90.801	90.801	90.501	90.601	90.601	90.701	90.601	90.701
	70	ToLCNDV_IN_KP195262	75.101	71.401	82.501	83.701	83.401	84.101	89.401	89.601	93.701	94.401	94.601	94.801	93.901	93.701	93.101	92.001	93.301	93.301	93.001	93.201	93.201	93.501	93.801	93.401	93.501	93.001	92.201	91.201	92.401	92.401	92.401	92.101	93.001	93.601	93.401	93.501	93.501	93.301	93.101	90.901	91.001	90.701	90.801	90.801	90.901	90.801	91.001
	71	ToLCNDV_IN_KF551577	74.001	69.801	80.501	82.101	81.501	82.301	87.501	87.801	92.001	92.701	92.701	92.801	91.901	91.701	91.301	90.101	91.401	91.301	91.101	91.401	91.401	91.801	92.001	91.501	91.701	91.201	90.401	89.101	90.601	90.601	90.801	90.501	91.301	91.501	91.501	91.701	91.601	91.401	91.301	89.001	89.101	89.001	89.001	89.001	89.001	89.001	89.101
	72	ToLCNDV_IN_KF515616	75.201	70.501	82.101	83.701	83.201	83.901	89.001	89.301	93.601	94.201	94.201	94.501	93.601	93.401	92.901	91.601	93.101	92.901	92.701	93.301	93.301	93.301	93.601	93.201	93.401	92.801	92.101	90.901	92.301	92.301	92.301	92.201	92.901	93.201	93.201	93.301	93.301	93.101	92.901	90.801	90.901	90.701	90.801	90.701	90.801	90.701	90.901
	73	ToLCNDV_IN_KF515617	74.401	70.401	81.901	83.401	83.101	84.001	89.001	89.201	93.401	94.001	94.301	94.301	93.601	93.401	92.701	91.301	92.901	92.801	92.701	93.101	93.101	93.301	93.401	92.901	93.301	92.701	91.901	90.801	92.001	92.001	92.201	91.901	92.801	93.301	93.001	93.201	93.301	93.101	92.901	90.701	90.801	90.601	90.701	90.601	90.701	90.601	90.801
	74	ToLCNDV_PK_AF448059	74.701	70.001	80.901	83.201	83.201	83.501	89.301	89.601	93.901	94.601	94.101	94.801	93.701	93.501	92.801	91.801	93.301	93.101	93.101	93.101	93.101	93.001	93.301	92.801	92.801	92.201	91.701	90.701	91.601	91.601	91.701	91.601	92.301	92.701	92.501	93.001	93.101	93.001	92.801	90.601	90.501	90.401	90.501	90.301	90.401	90.301	90.701
	75	ToLCNDV_PK_LN887905	75.001	69.401	80.801	83.101	82.301	83.701	88.101	88.301	93.301	94.301	93.601	94.101	93.101	92.901	92.401	91.301	92.401	92.301	92.401	92.401	92.401	92.601	92.801	92.301	92.401	91.901	91.101	90.401	91.201	91.201	91.401	91.301	91.901	92.401	92.301	92.701	92.501	92.401	92.401	90.301	90.401	90.101	90.201	90.201	90.301	90.201	90.301
	76	ToLCNDV_PK_DQ116883	75.301	70.601	81.401	84.301	83.801	84.501	89.401	89.601	94.001	95.101	94.601	95.001	93.801	93.601	93.001	91.801	93.301	93.201	93.001	93.301	93.301	93.601	93.701	93.501	93.601	92.701	92.301	91.501	92.401	92.401	92.501	92.401	93.201	93.501	93.101	93.301	93.601	93.601	93.301	91.201	91.301	91.201	91.301	91.101	91.201	91.101	91.201
	77	ToLCNDV_IR_KP641673	75.001	70.001	79.901	83.701	83.101	84.301	89.001	89.001	93.301	94.101	93.601	94.301	93.401	93.301	92.401	91.401	92.801	92.701	92.401	92.801	92.801	93.001	93.201	92.701	92.901	92.401	91.701	90.701	91.701	91.701	91.801	91.801	92.401	92.801	92.501	92.601	92.901	92.801	92.501	90.801	90.801	90.701	90.801	90.601	90.701	90.601	90.301
	78	ToLCNDV_IN_EF043230	75.401	70.401	80.401	84.301	83.601	84.701	89.301	89.401	93.601	94.501	93.901	94.701	93.601	93.501	92.801	91.901	93.201	93.101	92.701	93.101	93.101	93.401	93.601	93.201	93.301	92.901	92.301	91.301	92.201	92.201	92.401	92.401	92.901	93.301	93.001	93.001	93.301	93.201	93.001	91.101	91.101	91.001	91.101	90.901	91.001	90.901	90.601
	79	ToLCNDV_IN_AM850115	75.001	70.101	80.001	83.901	83.201	84.401	89.201	89.301	93.601	94.401	93.801	94.601	93.501	93.401	92.701	92.001	93.101	93.001	92.801	93.001	93.001	93.301	93.501	93.001	93.201	92.701	92.001	91.001	92.001	92.001	92.101	92.101	92.701	93.101	92.801	92.901	93.201	93.101	92.801	91.001	91.001	90.901	91.001	90.801	90.901	90.801	90.501
	80	ToLCNDV_IR_KP641675	75.001	70.301	80.601	83.901	83.201	84.301	89.601	89.901	94.001	94.801	94.301	95.001	93.601	93.501	93.101	92.201	93.501	93.401	93.001	93.401	93.401	93.601	93.801	93.701	93.701	93.201	92.201	91.201	92.201	92.201	92.301	92.301	92.901	93.401	93.201	93.301	93.501	93.401	93.201	91.301	91.301	91.301	91.301	91.201	91.301	91.201	91.001
	81	ToLCNDV_IN_EF043231	75.001	70.101	80.501	83.601	83.001	84.301	89.001	89.201	93.701	94.501	93.701	94.601	93.401	93.201	92.601	91.501	93.101	93.001	92.601	93.101	93.101	93.301	93.501	93.001	93.201	92.901	92.001	91.201	92.101	92.101	92.101	92.101	92.701	93.001	92.801	92.901	93.101	93.001	92.801	91.701	91.701	91.601	91.701	91.501	91.601	91.501	91.301
	82	ToLCNDV_IN_KC874502	75.501	70.601	80.701	84.201	83.301	84.501	89.101	89.401	94.101	94.901	94.201	95.001	93.801	93.601	93.101	92.001	93.301	93.401	93.001	93.501	93.501	93.601	93.801	93.401	93.601	93.201	92.401	91.301	92.401	92.401	92.501	92.501	93.001	93.401	93.201	93.301	93.501	93.401	93.201	91.401	91.401	91.301	91.401	91.301	91.301	91.301	91.001
	83	ToLCNDV_PK_LN908935	75.001	70.001	80.201	84.001	83.501	84.601	89.001	89.301	93.601	94.801	93.601	94.401	93.401	93.301	92.701	91.801	93.201	92.901	92.401	93.101	93.101	93.301	93.501	93.001	93.301	93.101	92.101	91.301	92.201	92.201	91.901	91.901	92.801	93.001	92.901	92.901	93.101	93.101	92.801	91.001	91.101	91.001	91.101	90.901	91.001	90.901	90.701
	84	ToLCNDV_IN_KC874503	75.001	70.501	80.701	84.101	83.601	84.901	89.001	89.301	93.801	94.901	93.701	94.601	93.601	93.501	92.901	92.001	93.401	93.101	92.601	93.501	93.501	93.501	93.601	93.201	93.501	93.301	92.301	91.401	92.301	92.301	92.001	92.001	92.901	93.201	93.101	93.101	93.301	93.301	93.001	91.001	91.101	91.001	91.101	90.901	91.001	90.901	90.701
	85	ToLCNDV_IN_AY286316	75.001	70.401	80.501	84.201	83.501	84.801	89.101	89.401	93.901	95.001	93.801	94.701	93.601	93.601	93.001	92.101	93.501	93.201	92.701	93.401	93.401	93.601	93.701	93.301	93.601	93.401	92.401	91.501	92.401	92.401	92.101	92.101	93.001	93.501	93.201	93.201	93.401	93.401	93.101	91.201	91.301	91.201	91.301	91.101	91.201	91.101	90.901
	86	ToLCNDV_IN_KP235540	75.501	70.501	80.501	84.601	83.901	85.301	89.601	89.901	94.801	95.701	95.001	95.701	94.401	94.201	93.601	92.401	93.901	93.801	93.801	94.101	94.101	94.201	94.201	93.701	93.801	93.101	92.801	92.101	92.901	92.901	92.701	92.401	93.501	93.701	93.801	94.201	94.101	93.901	93.801	92.801	92.901	92.601	92.701	92.701	92.801	92.701	92.601
	87	ToLCNDV_IN_HM007120	75.501	70.501	80.501	84.601	83.901	85.301	89.601	89.901	94.801	95.701	95.001	95.701	94.401	94.201	93.601	92.401	93.901	93.801	93.801	94.101	94.101	94.201	94.201	93.701	93.801	93.101	92.801	92.101	92.901	92.901	92.701	92.401	93.501	93.701	93.801	94.201	94.101	93.901	93.801	92.801	92.901	92.601	92.701	92.701	92.801	92.701	92.601
	88	ToLCNDV_PK_AF448058	75.701	72.001	80.301	84.801	84.301	85.701	89.201	89.501	94.601	95.301	94.601	95.301	94.301	94.101	93.201	91.801	93.601	93.501	93.201	93.401	93.401	93.601	93.701	93.501	93.601	93.001	92.301	91.301	92.401	92.401	92.401	92.101	93.001	93.601	93.201	93.501	93.801	93.601	93.301	91.901	92.001	91.901	92.001	91.801	91.901	91.801	91.801
	89	ToLCNDV_PK_AM292302	75.901	71.301	80.701	85.501	84.801	85.601	89.201	89.401	93.401	94.801	93.601	94.801	93.301	93.101	92.501	91.701	93.401	93.101	92.401	93.001	93.001	92.901	93.001	92.801	92.501	92.001	92.401	91.101	92.101	92.101	91.801	91.501	91.801	92.701	92.401	92.901	93.001	92.801	92.501	91.101	91.201	91.101	91.201	91.001	91.101	91.001	91.001
minor	90	ToLCNDV_PK_EF620534	75.001	70.301	80.801	85.001	84.301	85.701	89.901	90.101	94.301	95.501	94.101	95.101	94.001	93.801	93.301	92.201	93.701	93.901	93.501	93.901	93.901	94.101	94.201	93.801	93.901	93.301	93.501	92.201	93.201	93.201	92.601	92.401	93.001	93.801	93.701	94.001	93.801	93.801	93.601	91.801	91.901	91.601	91.701	91.701	91.801	91.701	91.701
	91	ToLCNDV_PK_DQ116885	75.001	70.401	79.701	84.601	84.301	85.401	88.601	88.601	92.801	94.301	92.901	93.601	92.501	92.401	91.801	91.001	92.301	92.501	92.001	92.401	92.401	92.501	92.601	92.401	92.501	91.601	92.201	91.301	92.101	92.101	91.901	91.801	92.101	92.401	92.401	92.501	92.401	92.101	92.101	92.301	92.401	92.301	92.401	92.301	92.401	92.301	91.901
	92	ToLCNDV_BD_KM383739	74.901	69.701	79.401	84.301	84.301	85.101	89.001	89.101	93.201	94.101	92.901	93.701	93.001	92.901	92.401	91.201	92.801	92.401	92.201	92.901	92.901	92.901	93.001	92.401	92.901	92.301	91.601	90.801	91.801	91.801	91.801	91.501	92.301	92.801	93.101	93.001	93.301	93.101	92.701	91.901	92.001	91.901	92.001	91.801	91.901	91.801	91.601
	93	ToLCNDV_BD_KM383743	75.001	69.501	79.001	84.201	84.101	84.901	88.501	88.701	92.701	93.601	92.401	93.101	92.401	92.401	91.701	90.601	92.301	91.801	91.501	92.401	92.401	92.401	92.401	92.001	92.401	91.901	91.201	90.301	91.301	91.301	91.201	90.901	91.701	92.301	92.501	92.401	92.701	92.601	92.301	91.401	91.501	91.401	91.501	91.301	91.401	91.301	91.301
	94	ToLCNDV_BD_KM383741	75.201	68.601	78.701	84.301	84.201	85.101	87.801	88.001	92.401	93.401	92.201	92.901	92.101	92.001	91.401	90.101	92.101	91.601	91.601	92.001	92.001	92.201	92.001	91.501	92.001	91.201	90.901	90.201	91.201	91.201	91.101	90.601	91.401	91.901	92.401	92.201	92.201	92.101	91.701	91.101	91.201	91.001	91.101	91.001	91.101	91.001	90.901
	95	ToLCNDV_IN_AY428769	76.901	70.301	81.301	82.201	82.101	83.601	87.301	87.701	92.101	93.201	91.501	92.801	91.101	91.001	90.801	89.601	91.301	91.001	91.001	91.401	91.401	91.301	91.401	91.201	91.101	90.401	90.301	90.401	90.701	90.701	90.301	89.801	90.601	91.201	91.701	91.501	91.801	91.501	91.301	91.201	91.101	91.001	91.101	90.901	91.001	90.901	90.901
major	96	ToLCNDV_BD_AJ875157	75.001	70.001	79.001	84.501	84.701	85.301	89.201	89.401	93.201	94.101	92.701	93.701	92.401	92.301	91.801	90.601	92.301	92.401	92.001	92.601	92.601	92.601	92.701	92.201	92.601	92.001	91.701	91.101	92.001	92.001	91.701	91.301	91.901	92.501	92.501	92.801	92.801	92.601	92.201	92.401	92.301	92.201	92.301	92.101	92.201	92.101	92.101
	97	ToLCNDV_IN_KP178727	74.701	70.701	79.001	84.401	84.601	85.301	89.001	89.201	92.901	93.801	92.501	93.501	92.201	92.201	91.601	90.601	91.701	92.201	91.801	92.401	92.401	92.401	92.501	92.001	92.401	91.801	91.701	90.701	91.701	91.701	91.501	91.101	91.801	92.401	92.401	92.501	92.601	92.401	92.001	91.701	91.601	91.501	91.601	91.401	91.501	91.401	91.401
	98	ToLCNDV_IN_KF537780	75.801	69.901	80.101	84.301	84.201	84.901	88.801	89.201	93.201	94.101	92.801	93.601	92.601	92.501	92.001	90.701	92.201	92.201	92.201	92.601	92.601	92.601	92.901	92.201	92.901	91.801	91.901	91.401	92.201	92.201	91.801	91.301	92.201	92.501	92.301	92.901	92.801	92.701	92.401	91.901	91.801	91.701	91.801	91.601	91.701	91.601	91.601
	99	ToLCNDV_PK_HQ658479	74.901	70.701	79.201	84.301	84.101	85.201	88.301	88.801	92.601	93.701	92.601	93.201	91.901	92.001	91.301	90.201	91.901	91.801	91.301	91.801	91.801	91.801	92.101	91.401	91.601	90.901	90.901	90.201	91.201	91.201	91.301	90.801	91.501	91.701	91.601	91.901	92.001	91.701	91.301	91.701	91.801	91.701	91.801	91.601	91.701	91.601	91.401
	100	ToLCNDV_IN_EU309045	74.901	70.701	79.201	84.301	84.101	85.201	88.301	88.801	92.601	93.701	92.601	93.201	91.901	92.001	91.301	90.201	91.901	91.801	91.301	91.801	91.801	91.801	92.101	91.401	91.601	90.901	90.901	90.201	91.201	91.201	91.301	90.801	91.501	91.701	91.601	91.901	92.001	91.701	91.301	91.701	91.801	91.701	91.801	91.601	91.701	91.601	91.401
	101	ToLCNDV_IN_KF551582	75.801	69.801	79.601	82.401	82.001	83.501	86.001	86.201	90.601	91.301	90.501	91.401	90.401	90.301	89.701	88.301	89.801	90.101	89.601	90.201	90.201	90.101	90.201	89.501	90.201	89.501	89.501	89.601	89.801	89.801	89.601	89.101	89.301	90.001	90.101	90.301	90.201	90.101	90.001	89.601	89.701	89.601	89.701	89.501	89.601	89.501	89.301
event 3	102	ToLCNDV_IN_KF551576	73.501	69.501	76.801	79.901	80.001	79.801	82.701	82.901	86.601	87.501	86.901	86.901	86.601	86.501	85.901	85.401	86.401	86.301	85.901	86.601	86.601	86.801	87.001	86.301	86.901	86.601	86.301	85.701	86.601	86.601	86.301	85.901	86.501	86.501	86.601	87.001	86.901	87.101	86.501	86.301	86.401	86.101	86.201	86.201	86.301	86.201	86.401
	103	ToLCNDV_IN_GQ865546	74.501	69.601	79.501	84.301	84.001	85.001	87.901	88.201	92.901	94.001	93.301	93.801	92.401	92.301	92.001	91.101	92.101	92.001	91.701	92.501	92.501	92.501	92.801	92.401	92.301	91.701	91.301	90.201	91.401	91.401	91.701	91.401	92.101	92.301	92.401	92.201	92.601	92.601	92.301	91.701	91.801	91.701	91.801	91.601	91.701	91.601	91.401
	104	ToLCNDV_IN_GU112084	75.401	68.901	80.301	84.601	84.101	85.401	88.001	88.501	92.301	93.201	92.401	93.001	91.801	91.601	91.201	90.201	91.501	91.501	91.301	92.201	92.201	92.201	92.401	91.701	91.901	91.301	91.001	90.001	91.301	91.301	91.301	90.801	91.601	92.301	92.001	92.301	92.501	92.201	91.801	90.901	91.001	90.901	91.001	90.801	90.901	90.801	90.601
	105	ToLCNDV_IN_GU112088	75.201	69.101	79.801	84.401	83.801	85.101	87.901	88.401	92.101	93.001	92.301	92.801	91.801	91.601	91.001	90.201	91.601	91.301	91.101	92.001	92.001	92.001	92.201	91.501	91.701	91.201	90.801	89.701	91.001	91.001	91.201	90.701	91.501	92.101	91.801	92.101	92.401	92.001	91.601	90.701	90.801	90.701	90.801	90.601	90.701	90.601	90.401
	106	ToLCNDV_IN_GU112082	75.801	70.201	79.401	85.201	84.601	85.701	88.001	88.301	92.201	92.901	92.301	92.701	91.501	91.301	91.001	90.001	91.401	91.301	91.001	91.901	91.901	91.901	92.101	91.401	91.601	90.901	90.201	89.401	90.501	90.501	90.801	90.301	91.201	92.001	91.701	91.901	92.301	91.901	91.501	90.901	91.001	90.901	91.001	90.801	90.901	90.801	90.601
	107	ToLCNDV_IN_KJ000564	74.101	69.601	78.501	83.801	82.701	84.601	87.001	87.101	91.601	92.401	91.801	92.301	91.401	91.301	90.901	90.101	91.101	90.701	91.001	91.301	91.301	91.001	91.301	90.901	90.901	90.101	89.901	88.501	89.701	89.701	90.001	89.901	90.401	90.801	91.201	91.201	91.201	91.201	90.801	89.801	89.801	89.501	89.601	89.601	89.701	89.601	89.301
	108	ToLCNDV_IN_HQ264185	74.601	69.401	78.701	84.001	83.201	84.801	87.801	88.201	92.601	93.601	92.801	93.401	92.401	92.301	91.501	90.901	91.801	91.601	91.601	92.201	92.201	92.101	92.301	91.801	91.801	91.301	90.901	89.901	90.901	90.901	91.301	90.901	91.601	92.101	92.001	92.101	92.401	92.301	91.901	91.101	91.201	91.101	91.201	91.001	91.101	91.001	90.801
	109	ToLCNDV_IR_KJ778694	74.601	70.101	78.701	84.101	83.301	84.901	87.801	88.201	92.601	93.601	92.801	93.401	92.401	92.401	91.501	90.901	91.401	91.601	91.601	92.201	92.201	92.101	92.301	91.801	91.801	91.301	90.901	89.901	90.901	90.901	91.301	90.901	91.601	92.101	92.001	92.101	92.401	92.301	91.901	91.101	91.201	91.101	91.201	91.001	91.101	91.001	90.801
	110	ToLCNDV_PK_KF002409	75.901	75.901	75.901	92.801	91.001	93.701	94.401	94.801	95.301	95.301	94.601	94.801	95.301	95.001	93.201	94.101	94.601	93.701	94.101	94.401	94.401	94.401	95.001	94.601	94.401	93.501	94.601	93.601	94.401	94.401	95.001	94.101	94.401	94.401	93.701	94.801	94.801	94.801	94.401	92.801	92.801	92.801	92.801	92.301	92.601	92.601	92.801
	111	ToLCNDV_IN_AY939926	75.301	71.001	80.701	85.901	85.301	86.001	89.601	89.901	95.701	96.101	95.301	96.401	95.701	95.501	95.901	93.101	95.701	94.801	94.601	94.801	94.801	94.801	95.201	94.901	95.101	94.001	93.101	91.801	93.001	93.001	92.801	92.501	93.701	94.801	94.901	94.601	95.001	95.701	94.801	91.801	91.901	91.801	91.901	91.701	91.801	91.701	91.701
	112	ToLCNDV_PK_AM849548	75.301	71.001	80.501	85.701	84.901	85.601	89.401	89.901	95.601	96.001	95.201	96.301	95.801	95.601	95.701	93.301	95.501	94.901	94.701	94.801	94.801	94.701	95.001	94.801	95.101	93.801	92.701	91.301	92.701	92.701	92.401	92.301	93.601	94.701	94.701	94.601	94.901	95.601	94.901	91.601	91.701	91.601	91.701	91.501	91.601	91.501	91.501
	113	ToLCNDV_IN_KC545812	74.601	71.101	79.501	85.201	84.701	86.001	89.701	90.101	95.301	95.401	94.801	95.601	95.201	95.001	94.801	92.401	94.901	94.401	94.201	94.201	94.201	94.201	94.501	93.901	94.101	93.301	92.601	91.601	92.601	92.601	92.401	92.201	93.101	94.001	94.601	94.401	94.301	94.801	94.101	91.801	91.901	91.701	91.801	91.701	91.801	91.701	91.701
	114	ToLCNDV_IN_HM007113	74.801	71.301	79.401	85.001	84.501	85.801	89.501	90.001	95.201	95.501	95.001	95.701	95.301	95.101	94.901	92.701	95.001	94.501	94.201	94.301	94.301	94.201	94.601	94.201	94.201	93.401	92.601	91.601	92.601	92.601	92.401	92.301	93.401	94.101	94.501	94.401	94.401	94.901	94.201	91.501	91.601	91.501	91.601	91.401	91.501	91.401	91.401
	115	ToLCNDV_PK_KT948072	75.201	71.201	80.101	85.101	84.801	85.601	89.001	89.401	95.101	95.401	94.701	95.901	95.501	95.301	95.001	92.501	95.001	94.701	94.601	94.301	94.301	94.201	94.601	94.001	94.201	93.601	92.601	91.601	92.401	92.401	92.201	92.101	93.301	94.101	94.601	94.201	94.301	95.101	94.401	91.601	91.701	91.501	91.601	91.501	91.601	91.501	91.501
	116	ToLCNDV_IN_HM989845	75.201	71.301	80.101	85.201	84.901	85.701	89.101	89.601	95.301	95.701	94.901	95.901	95.701	95.501	95.201	92.701	95.201	94.801	94.901	94.601	94.601	94.501	94.801	94.301	94.501	93.601	92.901	91.801	92.701	92.701	92.401	92.201	93.601	94.401	94.801	94.501	94.601	95.401	94.701	91.901	92.001	91.801	91.901	91.801	91.901	91.801	91.801
	117	ToLCNDV_IN_KC513822	75.801	71.301	80.201	85.701	85.101	86.301	89.801	90.101	95.501	96.101	95.301	96.101	95.901	95.801	95.001	93.401	95.301	95.101	94.801	94.901	94.901	94.901	95.301	94.801	94.901	94.101	93.201	91.801	93.001	93.001	92.501	92.301	93.801	94.801	94.601	94.801	95.001	94.901	94.801	91.701	91.801	91.701	91.801	91.601	91.701	91.601	91.601
	118	ToLCNDV_PK_KX827602	74.601	69.901	79.201	82.101	81.701	82.501	87.001	86.501	91.301	91.701	91.801	91.901	91.601	91.401	91.101	89.101	91.001	90.901	90.501	90.901	90.901	91.101	91.201	91.101	91.201	90.301	89.201	88.401	89.001	89.001	89.801	89.501	89.901	91.201	90.901	90.701	90.901	91.101	90.801	88.701	88.801	88.801	88.801	88.601	88.701	88.601	88.801
	119	ToLCNDV_IN_DQ989325	74.701	70.001	78.601	83.201	82.701	83.701	87.701	87.301	92.301	92.801	92.501	93.001	92.901	92.701	92.501	90.501	92.101	92.201	91.601	92.201	92.201	92.501	92.501	92.301	92.301	91.601	90.501	88.901	90.301	90.301	90.401	90.101	91.101	92.501	92.001	92.101	92.301	92.401	92.101	89.001	89.101	89.101	89.101	88.901	89.001	88.901	89.001
outgroup	120	ToMHaV_CU_Y14874.1	65.001	64.901	62.701	65.101	65.401	64.601	63.601	64.801	64.501	63.901	61.901	63.101	64.401	64.301	63.201	64.601	62.501	63.301	62.901	62.501	62.501	61.401	62.301	64.201	63.701	61.801	64.001	64.401	64.001	64.001	63.401	63.001	61.501	62.201	61.901	61.201	62.901	62.501	62.501	63.601	63.501	63.301	63.301	63.701	63.401	63.201	63.401
			1	2	3	4	5	6	7	8	9	10	11	12	13	14	15	16	17	18	19	20	21	22	23	24	25	26	27	28	29	30	31	32	33	34	35	36	37	38	39	40	41	42	43	44	45	46	47
[truncated: 73 more columns]
