# Supplementary material for: Molecular Characterization of a Recombinant Isolate of Tomato Leaf Curl New Delhi Virus Associated with Severe Outbreaks in Zucchini Squash in Southern Italy
Source: Plants (Basel). 2023 Jun 21;12(13):2399. doi: 10.3390/plants12132399 (PMC10346446; doi:10.3390/plants12132399)
Supplement: Supplementary file 1 [file plants-12-02399-s001.zip › Table S4.xlsx]

## Sheet: AC4
Table S4. The pairwise nucleotide sequence identity percentages were calculated with MUSCLE included in Sequence Demarcation Tool (SDT v.1.2) for AC4 sequences of tomato leaf curl New Delhi virus (ToLCNDV) isolates available in the GenBank database as of 27 July 2022 and selected according to the following criteria: i) isolates from Countries in the western Mediterranean Basin (in blue); ii) isol…
event 5	1	ToLCNDV_IN_FN645905	100.001
	2	ToLCNDV_IN_MK087116	100.001	100.001
	3	ToLCNDV_IN_KY780207	96.601	96.601	100.001
	4	ToLCNDV_IN_DQ629101	85.401	85.401	85.001	100.001
ICTV	5	ToLCNDV_IN_KF551592	78.501	78.501	80.801	83.101	100.001
	6	ToLCNDV_MY_MW248671	83.301	83.301	81.601	86.801	86.201	100.001
	7	ToLCNDV_MY_MW248667	83.301	83.301	81.601	87.401	86.801	99.401	100.001
	8	ToLCNDV_IN_DQ989325	79.701	79.701	81.401	84.501	91.401	89.301	89.801	100.001
	9	ToLCNDV_MY_MW248673	82.601	82.601	84.001	81.901	88.201	88.901	88.901	94.401	100.001
	10	ToLCNDV_IN_AM286433	79.101	79.101	80.801	79.101	84.701	86.401	87.001	91.501	93.801	100.001
	11	ToLCNDV_IN_AM286434	79.101	79.101	80.801	79.101	84.701	86.401	87.001	91.501	93.801	100.001	100.001
	12	ToLCNDV_IN_JN208136	78.501	78.501	79.701	78.501	84.201	85.901	86.401	91.001	93.801	98.901	98.901	100.001
	13	ToLCNDV_MY_MW248647	79.101	79.101	80.201	78.001	84.201	86.401	87.001	92.101	95.801	94.401	94.401	94.401	100.001
	14	ToLCNDV_MY_MW248651	79.701	79.701	80.801	78.501	84.701	87.001	87.601	92.701	96.501	94.901	94.901	94.901	99.401	100.001
	15	ToLCNDV_IN_JN129254	78.501	78.501	80.801	78.501	84.701	88.701	89.301	92.701	94.401	94.401	94.401	93.801	94.901	95.501	100.001
	16	ToLCNDV_PK_AJ620187	80.201	80.201	82.501	79.701	85.901	89.301	89.801	94.401	95.801	93.801	93.801	93.201	95.501	96.001	98.301	100.001
	17	ToLCNDV_PK_AM292302	80.201	80.201	82.501	79.701	84.201	88.101	88.701	92.701	94.401	91.001	91.001	90.401	92.701	93.201	96.601	97.201	100.001
minor	18	ToLCNDV_PK_EF620534	79.101	79.101	81.401	77.401	83.601	87.001	87.601	91.001	93.801	89.301	89.301	88.701	91.001	91.501	93.801	94.401	94.401	100.001
	19	ToLCNDV_IR_KP641673	79.101	79.101	81.901	80.801	85.901	89.801	90.401	93.201	94.401	94.401	94.401	93.801	94.901	95.501	96.601	97.201	94.901	94.401	100.001
	20	ToLCNDV_IN_EF043230	79.101	79.101	81.901	80.801	85.901	89.801	90.401	93.201	94.401	94.401	94.401	93.801	94.901	95.501	96.601	97.201	94.901	94.401	100.001	100.001
	21	ToLCNDV_IN_AM850115	79.101	79.101	81.901	80.801	85.901	89.801	90.401	93.201	94.401	94.401	94.401	93.801	94.901	95.501	96.601	97.201	94.901	94.401	100.001	100.001	100.001
	22	ToLCNDV_IN_EF043231	78.001	78.001	80.801	80.201	85.901	88.701	89.301	92.701	95.101	94.401	94.401	94.401	95.501	96.001	96.001	96.601	93.801	93.201	98.301	98.301	98.301	100.001
	23	ToLCNDV_IN_KC874502	78.501	78.501	81.401	80.801	86.401	89.301	89.801	93.201	95.101	94.901	94.901	94.901	96.001	96.601	96.601	97.201	94.401	93.801	98.901	98.901	98.901	99.401	100.001
	24	ToLCNDV_PK_LN908935	80.201	80.201	81.901	80.801	85.301	89.801	90.401	93.201	95.101	93.201	93.201	92.701	93.801	94.401	95.501	97.201	94.401	94.901	97.701	97.701	97.701	97.201	97.701	100.001
	25	ToLCNDV_IN_AY286316	79.701	79.701	82.501	80.201	85.901	89.301	89.801	93.801	95.801	93.801	93.801	93.201	94.401	94.901	96.001	97.701	94.901	95.501	98.301	98.301	98.301	97.701	98.301	99.401	100.001
	26	ToLCNDV_IN_KC874503	80.201	80.201	83.101	79.701	85.901	88.701	89.301	93.201	95.101	93.201	93.201	92.701	93.801	94.401	96.601	98.301	95.501	94.901	97.701	97.701	97.701	97.201	97.701	98.901	99.401	100.001
	27	ToLCNDV_IR_KP641675	79.101	79.101	81.401	80.201	85.901	89.801	90.401	93.801	96.501	93.801	93.801	93.201	95.501	96.001	97.201	97.701	94.901	94.401	98.301	98.301	98.301	97.701	98.301	97.201	97.701	97.201	100.001
	28	ToLCNDV_PK_AF448059	79.101	79.101	81.401	80.201	84.701	89.301	89.801	92.701	95.101	93.201	93.201	92.701	94.901	95.501	96.601	97.201	94.401	93.801	97.701	97.701	97.701	97.201	97.701	96.601	97.201	96.601	98.301	100.001
	29	ToLCNDV_IN_HQ141673	78.501	78.501	79.701	79.701	84.201	88.701	89.301	92.701	94.401	93.201	93.201	92.701	94.901	95.501	96.601	97.201	94.401	92.701	96.601	96.601	96.601	97.201	96.601	95.501	96.001	95.501	97.201	97.701	100.001
ICTV	30	ToLCNDV_IN_U15015.2	78.501	78.501	80.801	79.701	85.301	88.701	89.301	92.701	95.801	93.201	93.201	92.701	94.901	95.501	96.601	97.201	94.401	93.201	97.201	97.201	97.201	97.701	97.201	96.001	96.601	96.001	97.701	97.201	97.701	100.001
	31	ToLCNDV_PK_FN435310	78.501	78.501	80.801	79.701	85.301	88.701	89.301	92.701	95.801	93.201	93.201	92.701	94.901	95.501	96.601	97.201	94.401	93.201	97.201	97.201	97.201	97.701	97.201	96.001	96.601	96.001	97.701	97.201	97.701	100.001	100.001
	32	ToLCNDV_PK_KX827602	78.501	78.501	80.201	80.801	85.301	89.801	90.401	92.701	94.401	93.201	93.201	93.201	94.401	94.901	96.001	95.501	93.801	92.101	96.001	96.001	96.001	96.601	97.201	96.001	95.501	94.901	96.001	94.901	94.901	95.501	95.501	100.001
	33	ToLCNDV_IN_KF515616	79.701	79.701	80.801	79.701	86.401	88.701	89.301	94.901	96.501	95.501	95.501	94.901	97.201	97.701	97.701	98.301	95.501	93.801	97.701	97.701	97.701	97.201	97.701	96.601	97.201	96.601	98.301	97.701	97.701	97.701	97.701	96.001	100.001
	34	ToLCNDV_IN_KP195262	79.701	79.701	80.801	79.701	86.401	88.701	89.301	94.901	96.501	95.501	95.501	94.901	97.201	97.701	97.701	98.301	95.501	93.801	97.701	97.701	97.701	97.201	97.701	96.601	97.201	96.601	98.301	97.701	97.701	97.701	97.701	96.001	100.001	100.001
	35	ToLCNDV_IN_KF515617	78.501	78.501	80.201	79.101	85.301	88.101	88.701	94.401	95.101	94.401	94.401	93.801	96.001	96.601	97.201	97.701	94.901	93.201	97.201	97.201	97.201	96.601	97.201	96.001	96.601	96.001	97.701	97.201	97.201	97.201	97.201	95.501	98.901	98.901	100.001
	36	ToLCNDV_BD_KM383739	80.201	80.201	83.101	80.801	85.301	89.301	89.301	91.501	93.101	94.401	94.401	93.201	93.201	93.801	95.501	96.001	94.401	91.001	96.001	96.001	96.001	95.501	96.001	94.401	94.901	95.501	94.901	94.401	94.401	94.401	94.401	94.401	95.501	95.501	94.901	100.001
	37	ToLCNDV_BD_KM383743	80.201	80.201	83.101	80.801	85.301	89.301	89.301	91.501	93.101	94.401	94.401	93.201	93.201	93.801	95.501	96.001	94.401	91.001	96.001	96.001	96.001	95.501	96.001	94.401	94.901	95.501	94.901	94.401	94.401	94.401	94.401	94.401	95.501	95.501	94.901	100.001	100.001
	38	ToLCNDV_IN_AY428769	80.201	80.201	83.101	80.201	84.701	88.701	88.701	91.001	92.401	94.901	94.901	93.801	92.701	93.201	94.901	95.501	93.801	90.401	95.501	95.501	95.501	94.901	95.501	93.801	94.401	94.901	94.401	93.801	93.801	93.801	93.801	93.801	94.901	94.901	94.401	99.401	99.401	100.001
	39	ToLCNDV_BD_KM383741	80.801	80.801	83.601	80.201	84.201	88.101	88.101	90.401	92.401	93.201	93.201	92.101	92.701	93.201	94.401	94.901	93.201	89.801	94.901	94.901	94.901	94.401	94.901	93.201	93.801	94.401	93.801	93.201	93.201	93.201	93.201	93.201	94.401	94.401	93.801	98.901	98.901	98.301	100.001
major	40	ToLCNDV_BD_AJ875157	80.801	80.801	82.501	81.401	84.701	89.801	89.801	91.001	92.401	93.801	93.801	92.701	92.701	93.201	94.901	95.501	93.801	90.401	95.501	95.501	95.501	94.901	95.501	93.801	94.401	94.901	94.401	93.801	93.801	93.801	93.801	93.801	94.901	94.901	94.401	99.401	99.401	98.901	98.301	100.001
	41	ToLCNDV_IN_KP178727	81.401	81.401	83.101	80.201	83.601	88.701	88.701	89.801	91.001	92.701	92.701	91.501	91.501	92.101	93.801	94.401	92.701	89.301	94.401	94.401	94.401	93.801	94.401	92.701	93.201	93.801	93.201	92.701	92.701	92.701	92.701	92.701	93.801	93.801	93.201	98.301	98.301	97.301	97.201	98.901	100.001
	42	ToLCNDV_IN_GQ865546	80.801	80.801	82.501	79.101	84.201	86.401	87.001	89.801	92.401	93.801	93.801	92.701	93.201	93.801	92.701	93.201	91.501	89.301	94.401	94.401	94.401	93.801	94.401	92.701	93.201	93.801	93.201	92.701	91.501	92.101	92.101	91.501	93.801	93.801	92.701	96.001	96.001	95.501	96.001	95.501	96.601	100.001
	43	ToLCNDV_IN_GU112084	76.501	76.501	77.601	75.201	83.601	86.401	86.401	89.301	91.701	93.201	93.201	92.101	93.201	93.801	92.101	92.701	91.001	88.701	93.801	93.801	93.801	93.201	93.801	92.101	92.701	93.201	92.701	92.101	91.001	91.501	91.501	91.001	93.201	93.201	92.101	95.501	95.501	94.901	95.501	94.901	96.001	99.401	100.001
	44	ToLCNDV_IN_GU112088	76.201	76.201	77.201	75.501	83.601	86.401	86.401	89.301	91.701	93.201	93.201	92.101	93.201	93.801	92.101	92.701	91.001	88.701	93.801	93.801	93.801	93.201	93.801	92.101	92.701	93.201	92.701	92.101	91.001	91.501	91.501	91.001	93.201	93.201	92.101	95.501	95.501	94.901	95.501	94.901	96.001	99.401	99.701	100.001
	45	ToLCNDV_IN_GU112082	76.201	76.201	77.201	74.801	83.601	86.401	86.401	89.301	91.701	93.201	93.201	92.101	92.701	93.201	92.101	92.701	91.001	88.701	93.801	93.801	93.801	93.201	93.801	92.101	92.701	93.201	92.701	92.101	91.001	91.501	91.501	91.001	93.201	93.201	92.101	96.601	96.601	96.001	95.501	96.001	97.201	98.301	97.001	97.401	100.001
	46	ToLCNDV_IN_HQ264185	80.201	80.201	83.101	80.201	83.601	87.001	87.601	89.301	91.001	93.201	93.201	92.101	92.101	92.701	93.201	93.801	93.201	89.801	94.901	94.901	94.901	94.401	94.901	93.201	93.801	94.401	93.801	93.201	92.101	92.701	92.701	92.101	93.201	93.201	92.701	96.601	96.601	96.001	95.501	96.001	97.201	98.301	97.701	97.701	97.701	100.001
	47	ToLCNDV_IR_KJ778694	80.801	80.801	83.601	80.201	83.601	87.001	87.601	89.301	91.001	93.201	93.201	92.101	92.101	92.701	93.201	93.801	93.201	89.801	94.901	94.901	94.901	94.401	94.901	93.201	93.801	94.401	93.801	93.201	92.101	92.701	92.701	92.101	93.201	93.201	92.701	96.601	96.601	95.601	95.501	96.001	97.301	98.301	97.701	97.701	97.701	100.001	100.001
	48	ToLCNDV_PK_KF002409	80.801	80.801	83.601	80.201	83.601	87.001	87.601	89.301	91.001	93.201	93.201	92.101	92.101	92.701	93.201	93.801	93.201	89.801	94.901	94.901	94.901	94.401	94.901	93.201	93.801	94.401	93.801	93.201	92.101	92.701	92.701	92.101	93.201	93.201	92.701	96.601	96.601	95.601	95.501	96.001	97.301	98.301	97.701	97.701	97.701	100.001	100.001
	49	ToLCNDV_IN_KJ000564	79.701	79.701	83.601	80.201	83.601	87.001	87.601	89.801	91.701	92.701	92.701	92.101	92.101	92.701	93.801	94.401	92.701	90.401	95.501	95.501	95.501	94.401	94.901	93.801	94.401	94.901	94.401	94.901	92.701	93.201	93.201	92.101	93.801	93.801	93.201	96.001	96.001	95.501	94.901	95.501	96.601	97.701	97.201	97.201	97.201	98.301	98.301
	50	ToLCNDV_IN_KF551582	79.701	79.701	81.401	80.801	84.201	85.901	86.401	89.801	91.701	92.701	92.701	91.501	91.501	92.101	92.701	93.201	91.501	88.101	93.201	93.201	93.201	93.201	93.201	91.501	92.101	92.701	92.101	91.501	92.101	92.101	92.101	91.501	93.801	93.801	92.701	96.001	96.001	95.501	94.901	95.501	95.501	95.501	94.901	94.901	94.901	94.901	94.901
	51	ToLCNDV_IN_KF537780	79.701	79.701	82.501	81.901	85.301	88.701	89.301	91.501	92.401	94.401	94.401	93.201	93.201	93.801	95.501	96.001	94.401	91.001	96.001	96.001	96.001	95.501	96.001	94.401	94.901	95.501	94.901	94.401	94.401	94.401	94.401	94.401	95.501	95.501	94.901	98.901	98.901	98.301	97.701	98.301	97.201	96.001	95.501	95.501	95.501	96.601	96.601
	52	ToLCNDV_PK_HQ658479	78.501	78.501	81.401	80.801	84.201	87.601	88.101	90.401	91.701	94.401	94.401	93.201	92.101	92.701	95.501	94.901	93.201	89.801	94.901	94.901	94.901	94.901	94.901	93.201	93.801	94.401	93.801	93.201	93.801	93.801	93.801	93.201	94.401	94.401	93.801	97.701	97.701	97.201	96.601	97.201	96.001	94.901	94.401	94.401	94.401	95.501	95.501
	53	ToLCNDV_IN_EU309045	78.501	78.501	81.401	80.801	84.201	87.601	88.101	90.401	91.701	94.401	94.401	93.201	92.101	92.701	95.501	94.901	93.201	89.801	94.901	94.901	94.901	94.901	94.901	93.201	93.801	94.401	93.801	93.201	93.801	93.801	93.801	93.201	94.401	94.401	93.801	97.701	97.701	97.201	96.601	97.201	96.001	94.901	94.401	94.401	94.401	95.501	95.501
	54	ToLCNDV_PK_AF448058	79.701	79.701	82.501	81.901	85.301	88.701	89.301	92.101	94.401	94.901	94.901	93.801	93.801	94.401	94.901	95.501	93.801	91.501	96.601	96.601	96.601	96.001	96.601	94.901	95.501	94.901	95.501	94.901	94.901	94.901	94.901	94.901	96.001	96.001	95.501	97.201	97.201	96.601	96.001	96.601	95.501	94.401	93.801	93.801	93.801	94.901	94.901
	55	ToLCNDV_IN_KP235540	79.701	79.701	82.501	81.401	87.001	89.801	90.401	93.801	95.101	96.601	96.601	95.501	95.501	96.001	96.601	97.201	94.401	92.701	97.701	97.701	97.701	97.701	98.301	96.601	97.201	96.601	97.201	96.601	96.601	96.601	96.601	96.601	97.701	97.701	97.201	97.701	97.701	97.201	96.601	97.201	96.001	94.901	94.401	94.401	94.401	95.501	95.501
	56	ToLCNDV_IN_HM007120	79.701	79.701	82.501	81.401	87.001	89.801	90.401	93.801	95.101	96.601	96.601	95.501	95.501	96.001	96.601	97.201	94.401	92.701	97.701	97.701	97.701	97.701	98.301	96.601	97.201	96.601	97.201	96.601	96.601	96.601	96.601	96.601	97.701	97.701	97.201	97.701	97.701	97.201	96.601	97.201	96.001	94.901	94.401	94.401	94.401	95.501	95.501
	57	ToLCNDV_PK_AM747291	79.701	79.701	81.401	80.201	87.001	88.701	89.301	93.201	95.801	95.501	95.501	94.401	94.401	94.901	94.401	94.901	92.101	90.401	95.501	95.501	95.501	95.501	96.001	94.401	94.901	94.401	96.001	94.401	94.401	94.401	94.401	94.901	96.601	96.601	95.501	95.501	95.501	94.901	94.401	94.901	93.801	93.801	93.201	93.201	93.201	93.201	93.201
	58	ToLCNDV_MY_MW248653	80.201	80.201	81.901	80.801	87.601	89.301	89.801	94.401	95.801	96.601	96.601	95.501	95.501	96.001	95.501	96.001	93.201	91.501	96.601	96.601	96.601	96.601	97.201	95.501	96.001	95.501	96.601	95.501	95.501	95.501	95.501	96.001	97.701	97.701	96.601	96.601	96.601	96.001	95.501	96.001	94.901	94.901	94.401	94.401	94.401	94.401	94.401
	59	ToLCNDV_IN_KP868764	80.201	80.201	82.501	80.801	86.401	89.801	90.401	93.801	95.801	96.001	96.001	94.901	96.001	96.601	97.201	97.701	94.901	93.201	97.201	97.201	97.201	97.201	97.701	96.001	96.601	96.001	97.701	97.201	97.201	97.201	97.201	96.001	98.301	98.301	97.701	97.201	97.201	96.601	96.001	96.601	95.501	94.401	93.801	93.801	93.801	94.901	94.901
	60	ToLCNDV_IN_KF551577	78.501	78.501	79.101	78.501	84.701	87.601	88.101	93.201	94.401	93.801	93.801	93.201	95.501	96.001	96.001	96.601	93.801	92.101	96.001	96.001	96.001	95.501	96.001	94.901	95.501	94.901	96.601	96.001	96.001	96.001	96.001	94.401	98.301	98.301	97.201	93.801	93.801	93.201	92.701	93.801	92.701	92.101	91.501	91.501	91.501	91.501	91.501
event 3	61	ToLCNDV_IN_KF551576	80.201	80.201	80.801	79.701	85.901	88.101	88.701	94.401	95.801	93.201	93.201	92.701	93.801	94.401	94.401	96.001	94.401	92.701	94.401	94.401	94.401	93.801	94.401	94.401	94.901	94.401	94.901	94.401	94.401	94.401	94.401	92.701	96.601	96.601	95.501	93.201	93.201	92.701	92.101	93.201	92.101	91.501	91.001	91.001	91.001	91.001	91.001
	62	ToLCNDV_IN_KF551590	81.901	81.901	83.101	81.401	87.001	88.101	88.701	94.401	96.501	95.501	95.501	94.401	95.501	96.001	95.501	96.001	94.401	92.701	95.501	95.501	95.501	95.501	96.001	94.401	94.901	94.401	96.001	95.501	95.501	95.501	95.501	94.401	97.701	97.701	96.601	95.501	95.501	94.901	94.401	94.901	93.801	93.801	93.201	93.201	93.201	93.201	93.201
	63	ToLCNDV_MY_MW248663	81.401	81.401	82.501	80.801	86.401	88.701	89.301	94.401	96.501	94.401	94.401	93.201	94.401	94.901	94.401	96.001	95.501	93.201	94.901	94.901	94.901	94.401	94.901	94.401	94.901	94.401	94.901	94.401	94.401	94.401	94.401	93.201	96.601	96.601	95.501	95.501	95.501	94.901	94.401	94.901	93.801	93.801	93.201	93.201	93.201	93.201	93.201
	64	ToLCNDV_BD_KM383736	80.801	80.801	81.901	80.801	86.401	88.101	88.701	93.801	95.801	94.901	94.901	93.801	94.901	95.501	94.901	95.501	94.901	92.701	95.501	95.501	95.501	94.901	95.501	93.801	94.401	93.801	95.501	94.901	94.901	94.901	94.901	93.801	97.201	97.201	96.001	96.001	96.001	95.501	94.901	95.501	94.401	94.401	93.801	93.801	93.801	93.801	93.801
	65	ToLCNDV_TH_JN809814	83.101	83.101	84.201	80.201	86.401	88.701	88.701	94.401	97.201	94.401	94.401	93.201	94.401	94.901	94.401	96.001	95.501	92.701	94.401	94.401	94.401	94.401	94.901	94.401	94.901	94.401	94.901	94.401	94.401	94.401	94.401	93.201	96.601	96.601	95.501	95.501	95.501	94.901	94.401	94.901	93.801	92.701	92.101	92.101	93.201	92.101	92.101
	66	ToLCNDV_IN_AY939926	81.401	81.401	82.501	80.201	87.001	88.701	89.301	94.901	97.901	94.901	94.901	93.801	94.901	95.501	94.901	96.601	94.901	93.201	94.901	94.901	94.901	96.001	95.501	94.901	95.501	94.901	95.501	94.901	96.001	96.001	96.001	93.801	97.201	97.201	96.001	94.901	94.901	94.401	93.801	94.401	93.201	93.201	92.701	92.701	92.701	92.701	92.701
	67	ToLCNDV_IN_KC545812	81.401	81.401	83.601	81.401	87.001	89.801	90.401	94.901	97.201	94.901	94.901	93.801	94.901	95.501	96.001	97.701	96.001	94.401	96.001	96.001	96.001	96.001	96.601	96.001	96.601	96.001	96.601	96.001	96.001	96.001	96.001	94.901	97.201	97.201	96.601	96.001	96.001	95.501	94.901	95.501	94.401	93.201	92.701	92.701	92.701	93.801	93.801
	68	ToLCNDV_PK_KT948072	81.401	81.401	83.601	81.401	87.001	89.801	90.401	94.901	97.201	94.901	94.901	93.801	94.901	95.501	96.001	97.701	96.001	94.401	96.001	96.001	96.001	96.001	96.601	96.001	96.601	96.001	96.601	96.001	96.001	96.001	96.001	94.901	97.201	97.201	96.601	96.001	96.001	95.501	94.901	95.501	94.401	93.201	92.701	92.701	92.701	93.801	93.801
	69	ToLCNDV_ID_LC431619	81.401	81.401	83.601	81.401	87.001	89.801	90.401	94.901	97.201	94.901	94.901	93.801	94.901	95.501	96.001	97.701	96.001	94.401	96.001	96.001	96.001	96.001	96.601	96.001	96.601	96.001	96.601	96.001	96.001	96.001	96.001	94.901	97.201	97.201	96.601	96.001	96.001	95.501	94.901	95.501	94.401	93.201	92.701	92.701	92.701	93.801	93.801
	70	ToLCNDV_IN_HM007113	81.401	81.401	83.601	81.401	87.001	89.801	90.401	94.901	97.201	94.901	94.901	93.801	94.901	95.501	96.001	97.701	96.001	94.401	96.001	96.001	96.001	96.001	96.601	96.001	96.601	96.001	96.601	96.001	96.001	96.001	96.001	94.901	97.201	97.201	96.601	96.001	96.001	95.501	94.901	95.501	94.401	93.201	92.701	92.701	92.701	93.801	93.801
	71	ToLCNDV_IN_HM989845	81.401	81.401	83.601	81.401	87.001	89.801	90.401	94.901	97.201	94.901	94.901	93.801	94.901	95.501	96.001	97.701	96.001	94.401	96.001	96.001	96.001	96.001	96.601	96.001	96.601	96.001	96.601	96.001	96.001	96.001	96.001	94.901	97.201	97.201	96.601	96.001	96.001	95.501	94.901	95.501	94.401	93.201	92.701	92.701	92.701	93.801	93.801
	72	ToLCNDV_IN_KC513822	81.401	81.401	83.601	81.401	87.001	89.801	90.401	94.901	97.201	94.901	94.901	93.801	94.901	95.501	96.001	97.701	96.001	94.401	96.001	96.001	96.001	96.001	96.601	96.001	96.601	96.001	96.601	96.001	96.001	96.001	96.001	94.901	97.201	97.201	96.601	96.001	96.001	95.501	94.901	95.501	94.401	93.201	92.701	92.701	92.701	93.801	93.801
	73	ToLCNDV_MY_MW248677	80.801	80.801	83.101	80.801	84.701	88.101	88.701	92.101	93.801	92.101	92.101	91.001	92.101	92.701	93.201	94.901	93.201	92.701	93.201	93.201	93.201	93.201	93.801	93.201	93.801	93.201	93.801	93.201	93.201	93.201	93.201	92.101	94.401	94.401	93.801	93.801	93.801	93.201	92.701	93.201	93.201	92.101	91.501	91.501	91.501	92.701	92.701
	74	ToLCNDV_MY_MW248645	80.201	80.201	82.501	79.101	85.301	87.601	88.101	92.701	95.101	92.701	92.701	91.501	92.701	93.201	93.801	95.501	93.801	93.201	93.801	93.801	93.801	94.401	94.401	93.801	94.401	93.801	94.401	93.801	94.401	94.401	94.401	92.701	94.901	94.901	94.401	93.801	93.801	93.201	92.701	93.201	92.101	91.001	90.401	90.401	90.401	91.501	91.501
	75	ToLCNDV_MY_MW248643	81.401	81.401	82.501	79.101	86.401	87.601	88.101	93.801	96.501	93.801	93.801	92.701	93.801	94.401	93.801	95.501	93.801	93.201	93.801	93.801	93.801	94.401	94.401	93.801	94.401	93.801	94.401	93.801	94.401	94.401	94.401	92.701	96.001	96.001	94.901	93.801	93.801	93.201	92.701	93.201	92.101	92.101	91.501	91.501	91.501	91.501	91.501
	76	ToLCNDV_MY_MW248639	81.401	81.401	82.501	79.101	86.401	87.601	88.101	93.801	96.501	93.801	93.801	92.701	93.801	94.401	93.801	95.501	93.801	93.201	93.801	93.801	93.801	94.401	94.401	93.801	94.401	93.801	94.401	93.801	94.401	94.401	94.401	92.701	96.001	96.001	94.901	93.801	93.801	93.201	92.701	93.201	92.101	92.101	91.501	91.501	91.501	91.501	91.501
	77	ToLCNDV_MY_MW248641	81.401	81.401	82.501	80.201	87.001	88.701	89.301	94.901	97.201	94.901	94.901	93.801	94.901	95.501	94.901	96.601	94.901	93.201	94.901	94.901	94.901	94.901	95.501	94.901	95.501	94.901	95.501	94.901	94.901	94.901	94.901	93.801	97.201	97.201	96.001	94.901	94.901	94.401	93.801	94.401	93.201	93.201	92.701	92.701	92.701	92.701	92.701
	78	ToLCNDV_MY_MW248657	81.401	81.401	82.501	80.201	87.001	88.701	89.301	95.501	97.201	94.901	94.901	93.801	94.901	95.501	94.901	96.601	94.901	93.201	94.901	94.901	94.901	94.901	95.501	94.901	95.501	94.901	95.501	94.901	94.901	94.901	94.901	93.801	97.201	97.201	96.601	94.901	94.901	94.401	93.801	94.401	93.201	93.201	92.701	92.701	92.701	92.701	92.701
	79	ToLCNDV_ID_LC511775	81.901	81.901	83.101	79.701	87.001	88.101	88.701	94.401	96.501	94.401	94.401	93.201	94.401	94.901	95.501	97.201	95.501	92.701	94.401	94.401	94.401	94.401	94.901	94.401	94.901	95.501	94.901	94.401	94.401	94.401	94.401	93.201	96.601	96.601	95.501	95.501	95.501	94.901	94.401	94.901	93.801	93.801	93.201	93.201	93.201	93.201	93.201
	80	ToLCNDV_IN__MT316390	81.901	81.901	83.101	79.701	87.001	88.101	88.701	94.401	96.501	94.401	94.401	93.201	94.401	94.901	95.501	97.201	95.501	92.701	94.401	94.401	94.401	94.401	94.901	94.401	94.901	95.501	94.901	94.401	94.401	94.401	94.401	93.201	96.601	96.601	95.501	95.501	95.501	94.901	94.401	94.901	93.801	93.801	93.201	93.201	93.201	93.201	93.201
	81	ToLCNDV_BD_KM383744	81.401	81.401	82.501	80.201	87.001	88.701	89.301	94.901	97.201	94.901	94.901	93.801	94.901	95.501	94.901	96.601	94.901	94.401	94.901	94.901	94.901	94.901	95.501	94.901	95.501	94.901	95.501	94.901	94.901	94.901	94.901	93.801	97.201	97.201	96.001	94.901	94.901	94.401	93.801	94.401	93.201	93.201	92.701	92.701	92.701	92.701	92.701
	82	ToLCNDV_BD_KM383737	81.401	81.401	82.501	80.201	87.001	88.701	89.301	94.901	97.201	94.901	94.901	93.801	94.901	95.501	94.901	96.601	94.901	94.401	94.901	94.901	94.901	94.901	95.501	94.901	95.501	94.901	95.501	94.901	94.901	94.901	94.901	93.801	97.201	97.201	96.001	94.901	94.901	94.401	93.801	94.401	93.201	93.201	92.701	92.701	92.701	92.701	92.701
	83	ToLCNDV_TW_GU180095	81.901	81.901	83.101	80.801	87.001	88.701	89.301	94.901	97.201	94.901	94.901	93.801	94.901	95.501	94.901	96.601	94.901	93.201	94.901	94.901	94.901	94.901	95.501	94.901	95.501	94.901	95.501	94.901	94.901	94.901	94.901	93.801	97.201	97.201	96.001	94.901	94.901	94.401	94.401	94.401	93.201	93.201	92.701	92.701	92.701	92.701	92.701
	84	ToLCNDV_PK_AM849548	81.901	81.901	83.101	80.801	87.601	89.301	89.801	95.501	97.901	95.501	95.501	94.401	95.501	96.001	95.501	97.201	95.501	93.801	95.501	95.501	95.501	95.501	96.001	95.501	96.001	95.501	96.001	95.501	95.501	95.501	95.501	94.401	97.701	97.701	96.601	95.501	95.501	94.901	94.401	94.901	93.801	93.801	93.201	93.201	93.201	93.201	93.201
	85	ToLCNDV_MY_MW248655	81.901	81.901	83.101	80.801	87.601	89.301	89.801	95.501	97.901	95.501	95.501	94.401	95.501	96.001	95.501	97.201	95.501	93.801	95.501	95.501	95.501	95.501	96.001	95.501	96.001	95.501	96.001	95.501	95.501	95.501	95.501	94.401	97.701	97.701	96.601	95.501	95.501	94.901	94.401	94.901	93.801	93.801	93.201	93.201	93.201	93.201	93.201
	86	ToLCNDV_MY_MW248665	81.401	81.401	82.501	80.201	87.001	88.701	89.301	94.901	97.201	94.901	94.901	93.801	94.901	95.501	94.901	96.601	94.901	93.201	94.901	94.901	94.901	94.901	95.501	94.901	95.501	94.901	95.501	94.901	94.901	94.901	94.901	93.801	97.201	97.201	96.001	94.901	94.901	94.401	93.801	94.401	93.201	93.201	92.701	92.701	92.701	92.701	92.701
	87	ToLCNDV_MY_MW248661	81.901	81.901	83.101	80.801	87.601	89.301	89.801	95.501	97.901	95.501	95.501	94.401	95.501	96.001	95.501	97.201	95.501	93.801	95.501	95.501	95.501	95.501	96.001	95.501	96.001	95.501	96.001	95.501	95.501	95.501	95.501	94.401	97.701	97.701	96.601	95.501	95.501	94.901	94.401	94.901	93.801	93.801	93.201	93.201	93.201	93.201	93.201
	88	ToLCNDV_MY_MW248669	81.401	81.401	82.501	80.201	87.001	88.701	89.301	94.901	97.201	94.901	94.901	93.801	94.901	95.501	94.901	96.601	94.901	93.201	94.901	94.901	94.901	94.901	95.501	94.901	95.501	94.901	95.501	94.901	94.901	94.901	94.901	93.801	97.201	97.201	96.001	94.901	94.901	94.401	93.801	94.401	93.201	93.201	92.701	92.701	92.701	92.701	92.701
strain ES	89	ToLCNDVLe_IT_OQ262954	79.101	79.101	79.101	79.101	84.201	89.301	89.801	91.501	93.801	93.801	93.801	92.701	93.801	94.401	94.901	94.401	92.701	92.101	93.801	93.801	93.801	93.801	94.401	92.701	93.201	92.701	94.401	93.801	93.801	93.801	93.801	93.801	96.001	96.001	94.901	94.901	94.901	94.401	93.801	94.401	93.201	93.201	92.701	92.701	92.701	92.701	92.701
	90	ToLCNDV_IT_MF688670	79.101	79.101	79.101	79.101	84.201	89.301	89.801	91.501	93.801	93.801	93.801	92.701	93.801	94.401	94.901	94.401	92.701	92.101	93.801	93.801	93.801	93.801	94.401	92.701	93.201	92.701	94.401	93.801	93.801	93.801	93.801	93.801	96.001	96.001	94.901	94.901	94.901	94.401	93.801	94.401	93.201	93.201	92.701	92.701	92.701	92.701	92.701
	91	ToLCNDV_ES_KF749224	79.101	79.101	79.101	79.101	84.201	89.301	89.801	91.501	93.801	93.801	93.801	92.701	93.801	94.401	94.901	94.401	92.701	92.101	93.801	93.801	93.801	93.801	94.401	92.701	93.201	92.701	94.401	93.801	93.801	93.801	93.801	93.801	96.001	96.001	94.901	94.901	94.901	94.401	93.801	94.401	93.201	93.201	92.701	92.701	92.701	92.701	92.701
	92	ToLCNDV_ES_KF749223	79.101	79.101	79.101	79.101	84.201	89.301	89.801	91.501	93.801	93.801	93.801	92.701	93.801	94.401	94.901	94.401	92.701	92.101	93.801	93.801	93.801	93.801	94.401	92.701	93.201	92.701	94.401	93.801	93.801	93.801	93.801	93.801	96.001	96.001	94.901	94.901	94.901	94.401	93.801	94.401	93.201	93.201	92.701	92.701	92.701	92.701	92.701
	93	ToLCNDV_ES_KF891468	79.101	79.101	79.101	79.101	84.201	89.301	89.801	91.501	93.801	93.801	93.801	92.701	93.801	94.401	94.901	94.401	92.701	92.101	93.801	93.801	93.801	93.801	94.401	92.701	93.201	92.701	94.401	93.801	93.801	93.801	93.801	93.801	96.001	96.001	94.901	94.901	94.901	94.401	93.801	94.401	93.201	93.201	92.701	92.701	92.701	92.701	92.701
	94	ToLCNDV_MA_MG098230	79.101	79.101	79.101	79.101	84.201	89.301	89.801	91.501	93.801	93.801	93.801	92.701	93.801	94.401	94.901	94.401	92.701	92.101	93.801	93.801	93.801	93.801	94.401	92.701	93.201	92.701	94.401	93.801	93.801	93.801	93.801	93.801	96.001	96.001	94.901	94.901	94.901	94.401	93.801	94.401	93.201	93.201	92.701	92.701	92.701	92.701	92.701
	95	ToLCNDV_ES_LC596380	79.101	79.101	79.101	79.101	84.201	89.301	89.801	91.501	93.801	93.801	93.801	92.701	93.801	94.401	94.901	94.401	92.701	92.101	93.801	93.801	93.801	93.801	94.401	92.701	93.201	92.701	94.401	93.801	93.801	93.801	93.801	93.801	96.001	96.001	94.901	94.901	94.901	94.401	93.801	94.401	93.201	93.201	92.701	92.701	92.701	92.701	92.701
	96	ToLCNDV_ES_KT175406	79.101	79.101	79.101	79.101	84.201	89.301	89.801	91.501	93.801	93.801	93.801	92.701	93.801	94.401	94.901	94.401	92.701	92.101	93.801	93.801	93.801	93.801	94.401	92.701	93.201	92.701	94.401	93.801	93.801	93.801	93.801	93.801	96.001	96.001	94.901	94.901	94.901	94.401	93.801	94.401	93.201	93.201	92.701	92.701	92.701	92.701	92.701
	97	ToLCNDV_ES_KM977733	79.101	79.101	79.101	79.101	84.201	89.301	89.801	91.501	93.801	93.801	93.801	92.701	93.801	94.401	94.901	94.401	92.701	92.101	93.801	93.801	93.801	93.801	94.401	92.701	93.201	92.701	94.401	93.801	93.801	93.801	93.801	93.801	96.001	96.001	94.901	94.901	94.901	94.401	93.801	94.401	93.201	93.201	92.701	92.701	92.701	92.701	92.701
	98	ToLCNDV_ES_KF749225	78.501	78.501	78.501	79.101	84.201	89.301	89.801	92.101	93.801	93.201	93.201	92.701	93.801	94.401	95.501	94.901	93.201	92.701	94.401	94.401	94.401	93.801	94.401	93.201	93.801	93.201	94.901	94.401	94.401	94.401	94.401	93.801	96.601	96.601	95.501	94.401	94.401	93.801	93.201	93.801	92.701	92.701	92.101	92.101	92.101	92.101	92.101
event 4	99	ToLCNDV_IN_KT426907	78.501	78.501	80.201	80.201	84.701	89.801	90.401	91.501	93.801	93.801	93.801	92.701	92.701	93.201	93.801	93.201	92.101	90.401	94.901	94.901	94.901	93.801	94.401	92.701	93.201	92.701	94.401	92.701	92.701	92.701	92.701	94.401	94.901	94.901	93.801	94.901	94.901	94.401	93.801	94.401	93.201	93.201	92.701	92.701	92.701	92.701	92.701
	100	ToLCNDV_IN_KT426906	79.701	79.701	81.401	80.801	85.901	90.401	91.001	92.701	95.101	94.901	94.901	93.801	93.801	94.401	94.901	94.401	93.201	91.501	96.001	96.001	96.001	94.901	95.501	93.801	94.401	93.801	95.501	93.801	93.801	93.801	93.801	95.501	96.001	96.001	94.901	95.501	95.501	94.901	94.401	94.901	93.801	93.801	93.201	93.201	93.201	93.201	93.201
	101	ToLCNDV_IN_KT426903	80.801	80.801	81.901	79.701	85.901	91.001	91.501	93.201	96.501	94.901	94.901	93.801	94.901	95.501	96.001	95.501	94.401	92.701	96.001	96.001	96.001	94.901	95.501	93.801	94.401	93.801	96.601	94.901	94.901	94.901	94.901	95.501	97.201	97.201	96.001	95.501	95.501	94.901	94.401	94.901	93.801	93.801	93.201	93.201	93.201	93.201	93.201
	102	ToLCNDV_IN_KT426905	80.201	80.201	81.401	79.101	85.301	90.401	91.001	92.701	95.801	93.801	93.801	92.701	93.801	94.401	94.901	94.901	93.801	92.101	94.901	94.901	94.901	93.801	94.401	93.201	93.801	93.201	95.501	93.801	93.801	93.801	93.801	94.401	96.001	96.001	94.901	94.401	94.401	93.801	93.201	93.801	92.701	92.701	92.101	92.101	92.101	92.101	92.101
	103	ToLCNDV_IN_KT426904	80.801	80.801	81.901	79.101	84.701	90.401	91.001	92.701	95.801	93.201	93.201	92.101	93.201	93.801	94.401	94.901	93.801	92.101	94.401	94.401	94.401	93.201	93.801	93.201	93.801	93.201	94.901	93.201	93.201	93.201	93.201	93.801	95.501	95.501	94.401	93.801	93.801	93.201	93.201	93.201	92.101	92.101	91.501	91.501	91.501	91.501	91.501
ICTV	104	ToLCNDV_BD_EF450316	80.801	80.801	80.801	80.201	83.601	89.301	89.801	90.401	94.401	93.201	93.201	92.101	92.101	92.701	93.801	92.701	91.001	90.401	91.501	91.501	91.501	91.501	92.101	92.101	92.701	92.101	93.201	91.501	91.501	91.501	91.501	92.101	93.801	93.801	92.701	92.101	92.101	91.501	91.001	92.701	91.501	91.001	91.001	91.001	90.401	90.401	90.401
event 3	105	ToLCNDV_IN_KP191047	80.801	80.801	82.501	80.801	85.901	88.101	88.701	92.701	95.801	93.801	93.801	92.701	92.701	93.201	93.201	93.801	93.201	91.501	93.201	93.201	93.201	93.201	93.801	93.201	93.801	93.201	92.701	92.101	92.101	92.101	92.101	93.201	94.401	94.401	93.201	94.401	94.401	93.801	93.201	93.801	92.701	93.201	93.201	93.201	92.701	92.701	92.701
outgroup	106	ToMHaV_CU_Y14874.1	75.901	75.901	76.501	75.201	76.301	75.701	80.201	78.001	77.101	77.401	77.401	76.801	75.701	76.301	79.701	77.401	78.001	75.701	76.301	76.301	76.301	79.701	79.101	75.701	78.501	76.301	76.301	77.401	84.201	78.501	78.501	76.301	78.501	78.501	77.401	73.401	73.401	72.901	73.401	75.101	77.001	73.401	71.601	71.301	71.301	78.001	72.701
	107	ToLCNDV_IN_DQ629102	66.101	66.101	65.801	68.101	70.501	72.201	72.701	75.001	70.101	71.001	71.001	70.501	69.901	70.501	70.501	70.501	70.501	69.901	70.501	70.501	70.501	69.901	70.501	70.501	70.501	69.901	70.501	69.301	68.901	69.901	69.901	71.001	69.901	69.901	69.901	69.301	69.301	69.901	70.501	69.301	68.201	68.801	69.601	70.001	70.401	68.201	68.201
	108	ToLCNDV_TH_AF102276	58.301	58.301	55.901	58.801	60.801	64.401	63.301	65.501	68.801	66.701	66.701	65.901	67.101	64.601	62.901	62.901	60.001	65.901	64.701	64.701	64.701	67.101	66.501	63.601	64.201	63.601	62.901	66.101	65.101	64.001	64.001	62.901	62.901	62.901	62.901	67.101	67.101	61.101	62.301	67.101	63.701	63.801	61.101	60.801	58.501	64.401	62.801
			1	2	3	4	5	6	7	8	9	10	11	12	13	14	15	16	17	18	19	20	21	22	23	24	25	26	27	28	29	30	31	32	33	34	35	36	37	38	39	40	41	42	43	44	45	46	47
[truncated: 61 more columns]
